# Supplementary material for: Quantifying Discrepancies in Opinion Spectra from Online and Offline Networks
Source: PLoS One. 2015 Apr 27;10(4):e0124722. doi: 10.1371/journal.pone.0124722 (PMC4411172; doi:10.1371/journal.pone.0124722)
Supplement: S1 Dataset — Each line is a record for a legislator. The first column is the Twitter ID, and the second column is the name. The last column is the party of the legislator. The file is encoded with UTF-8 for Korean characters. (TXT) [file pone.0124722.s001.txt]

kanggigap	강기갑	민주노동당
gijungkang	강기정	민주당
yes_kang	강봉균	민주당
kangnara	강승규	한나라당
Kang_yongseok	강용석	무소속
paulko44	고흥길	한나라당
runjs	곽정숙	민주노동당
kwonkskr	권경석	한나라당
YesChoice	권선택	자유선진당
KwonYoungGhil	권영길	민주노동당
Kwon_Youngse	권영세	한나라당
YoungjinKWON	권영진	한나라당
visiontk	권택기	한나라당
join402	김금래	한나라당
dskim217	김동성	한나라당
kdc2000	김동철	민주당
kimmoosung	김무성	한나라당
hopekbk	김부겸	민주당
SosaKim	김상희	민주당
kimsundong	김선동	한나라당
kimsgnet	김성곤	민주당
sungsoonews	김성수	한나라당
okkimss	김성식	한나라당
loveGumi	김성조	한나라당
kimsungtae	김성태	한나라당
FROMshkim	김성회	한나라당
seyeonkim72	김세연	한나라당
kim_so_nam	김소남	한나라당
KimYungRok	김영록	민주당
kim_youngwoo	김영우	한나라당
youngjinkim21	김영진	민주당
KimOkLee	김옥이	한나라당
ytnetwork	김용태	한나라당
kimyoojung	김유정	민주당
euldongkim	김을동	미래희망연대
powerjinju	김재경	한나라당
kimjaekyun52	김재균	민주당
kimJaeyun	김재윤	민주당
withjk	김정권	한나라당
kjh8007	김정훈	한나라당
jinpyokim	김진표	민주당
kimcw21	김충환	한나라당
kim_taewon	김태원	한나라당
Gumi_Kimtw	김태환	한나라당
khs2385	김학송	한나라당
hskimpro	김효석	민주당
BambooPiri	김효재	한나라당
kimheec	김희철	민주당
nakw	나경원	한나라당
na_sl	나성린	한나라당
yesKP	남경필	한나라당
Ryukeunchan	류근찬	자유선진당
GH_PARK	박근혜	한나라당
parkkichoon	박기춘	민주당
Park_Minshik	박민식	한나라당
bhpark0108	박보환	한나라당
incheon_separk	박상은	한나라당
hisoonja	박순자	한나라당
Park_youngsun	박영선	민주당
YoungahPark	박영아	한나라당
parkeunsoo915	박은수	민주당
ParkJooSun	박주선	민주당
jwp615	박지원	민주당
koreaparkjin	박진	한나라당
HappyDaegu	배영식	한나라당
sweetright	배은희	한나라당
SungWoon100	백성운	한나라당
Rainman1965	백원우	민주당
jhok100	백재현	민주당
BYUNJAEILL	변재일	민주당
sbs8680	서병수	한나라당
SK_Suh	서상기	한나라당
seo9840	서종표	민주당
rotclaw	손범규	한나라당
sonsmlove	손숙미	한나라당
songkh21	송광호	한나라당
sys741	송영선	미래희망연대
clickhssong	송훈석	무소속
21cssj	신상진	한나라당
sbumshin	신성범	한나라당
shinysooo	신영수	한나라당
cleanshim	심재철	한나라당
kr_ahn	안경률	한나라당
eduhimang	안민석	민주당
ahnsangsoo	안상수	한나라당
ahh4u	안형환	한나라당
masanjun	안홍준	한나라당
ahd0403	안효대	한나라당
yangsim012	양승조	민주당
sky435	여상규	한나라당
ojs0126	오제세	민주당
2020GG	우윤근	민주당
chechangooh	우제창	민주당
won6767	원유철	한나라당
wonhyeyoung	원혜영	민주당
wonheeryong	원희룡	한나라당
hopetree1	원희목	한나라당
seonhoship	유선호	민주당
yousuoy	유성엽	무소속
hannaraysm	유승민	한나라당
ilhoYoo	유일호	한나라당
yoojaejung	유재중	한나라당
ilovegimpo	유정복	한나라당
barun_you	유정현	한나라당
sanghyun_yoon	윤상현	한나라당
koreawelfare	윤석용	한나라당
koonhyon	이군현	한나라당
nylee21	이낙연	민주당
lmk2014	이미경	민주당
rheebk0535	이범관	한나라당
leebumrae	이범래	한나라당
leebyungsuk	이병석	한나라당
leesachurl	이사철	한나라당
esangmin	이상민	자유선진당
lsh4u	이석현	민주당
21sh	이성헌	한나라당
leeaejoo	이애주	한나라당
greatlistener	이용경	창조한국당
yongsuplee	이용섭	민주당
Lee_Yoon_Seok	이윤석	민주당
yoonsunglove	이윤성	한나라당
ejlee203	이은재	한나라당
e_inki	이인기	한나라당
powerIJ	이인제	무소속
21ljs	이재선	자유선진당
lee_junghyun	이정현	한나라당
heenews	이정희	민주노동당
Leejongkul	이종걸	민주당
ljhgo21	이종혁	한나라당
newmasan	이주영	한나라당
JinBok57	이진복	한나라당
CUagainLee	이철우	한나라당
lcs1747	이춘석	민주당
sm579	이춘식	한나라당
hjv6465	이학재	한나라당
lee_han_sung	이한성	한나라당
leehaebong	이해봉	한나라당
leehyehoon	이혜훈	한나라당
LEE_HWASOO	이화수	한나라당
0533run	임영호	자유선진당
LimHaeKyu	임해규	한나라당
changjewon	장제원	한나라당
BHJun	전병헌	민주당
okstepup	전여옥	한나라당
Hyunheejeon	전현희	민주당
junhaesook	전혜숙	민주당
kyjung2206	정갑윤	한나라당
doorun	정두언	한나라당
globalmj	정몽준	한나라당
hega33	정미경	한나라당
withbg	정병국	한나라당
sk0926	정세균	민주당
okcys	정양석	한나라당
o_chung	정옥임	한나라당
chunguha	정의화	한나라당
js21m	정장선	민주당
ChungChinsup	정진섭	한나라당
newjtk	정태근	한나라당
Hagyunjjang	정하균	미래희망연대
jhs01000	정희수	한나라당
Choforce	조경태	민주당
cho_mh	조문환	한나라당
chobaesook	조배숙	민주당
youngteckcho	조영택	민주당
cho_wonjin	조원진	한나라당
yoonsunforyou	조윤선	한나라당
jhcho100	조전혁	한나라당
jkd2311	주광덕	한나라당
hannarajsy	주성영	한나라당
joo350	주승용	민주당
sangtoil	주호영	한나라당
SUPERJIN1	진성호	한나라당
sheechin	진수희	한나라당
ChinYoung	진영	한나라당
sosachachacha	차명진	한나라당
jb_1000	천정배	민주당
khwanchoi	최경환	한나라당
ksc9999	최구식	한나라당
ChoiByungkook	최병국	한나라당
choi1388	최영희	민주당
withjs21	최재성	민주당
Choomiae	추미애	민주당
hansunkyo	한선교	한나라당
hur79	허원제	한나라당
huhcheon	허천	한나라당
huhtaeyeol	허태열	한나라당
happyhkh	현기환	한나라당
hongip	홍일표	한나라당
hongjaehyeong	홍재형	민주당
Jungwook_Hong	홍정욱	한나라당
joonpyohong	홍준표	한나라당
hdhong	홍희덕	민주노동당
hhhyc	황영철	한나라당
hwangwygrace	황우여	한나라당
