# Supplementary material for: Quantifying Discrepancies in Opinion Spectra from Online and Offline Networks
Source: PLoS One. 2015 Apr 27;10(4):e0124722. doi: 10.1371/journal.pone.0124722 (PMC4411172; doi:10.1371/journal.pone.0124722)
Supplement: S2 Dataset — Each line is a followee-follower relation. The first column is the Twitter ID of a legislator, and the second column is the Twitter ID of a follower of the legislator. (ZIP) [file pone.0124722.s002.zip]

Archive with 1 entries (1 files):
- S2_Dataset.txt
