# Supplementary material for: Quantifying Discrepancies in Opinion Spectra from Online and Offline Networks
Source: PLoS One. 2015 Apr 27;10(4):e0124722. doi: 10.1371/journal.pone.0124722 (PMC4411172; doi:10.1371/journal.pone.0124722)
Supplement: S2 Dataset — Each line is a followee-follower relation. The first column is the Twitter ID of a legislator, and the second column is the Twitter ID of a follower of the legislator. (ZIP) [file pone.0124722.s002.zip › S2_Dataset.txt]

kanggigap	njh2000v
kanggigap	YongJaeBaek
kanggigap	ryc7741
kanggigap	kimdj0713
kanggigap	p991217
kanggigap	Jeong70126
kanggigap	MBnimi
kanggigap	mipuatti
kanggigap	heroinejjjjjjj
kanggigap	yhkim1504
kanggigap	gon1349
kanggigap	gamemega2
kanggigap	jaeilone
kanggigap	35dream
kanggigap	Seogwoo1000
kanggigap	obze55
kanggigap	jhkimpro2001
kanggigap	manua77
kanggigap	zerogravity9
kanggigap	herbk777herbk
kanggigap	alfreemankim
kanggigap	bitoori
kanggigap	bluechoi85
kanggigap	blue9442
kanggigap	jky0196
kanggigap	wjdwntlr
kanggigap	prettyddol
kanggigap	hongchofood
kanggigap	ktoltoli
kanggigap	paulko44
kanggigap	seonghun5ppa
kanggigap	chws1213
kanggigap	chany7736
kanggigap	junyung66
kanggigap	dgk8822
kanggigap	bosskbs
kanggigap	djfhr_bot
kanggigap	La_Liberte_
kanggigap	taiyaki0428
kanggigap	nongtusani
kanggigap	h_s_jin
kanggigap	qazaq2
kanggigap	drama214go
kanggigap	doohl
kanggigap	ohyongrok
kanggigap	MCUMJ
kanggigap	JustCallMeTeddy
kanggigap	frypig
kanggigap	cdrobot2
kanggigap	goosulok
kanggigap	crysjk7489
kanggigap	franco3116
kanggigap	pusisel
kanggigap	YDragonSG
kanggigap	iksali
kanggigap	bluejip
kanggigap	sylee2011
kanggigap	koskos2023
kanggigap	krulsan
kanggigap	fokppoong
kanggigap	01032940870
kanggigap	juja1985
kanggigap	boolssi00
kanggigap	hhanp
kanggigap	haru_stock
kanggigap	liberalist_
kanggigap	kgbkimhu
kanggigap	cho1004hk
kanggigap	ote1009
kanggigap	seosh8126
kanggigap	yanttl
kanggigap	jin1748
kanggigap	k2pen
kanggigap	yoows77
kanggigap	SSongII
kanggigap	kjm02004
kanggigap	syc1717
kanggigap	givenjoy
kanggigap	syolla
kanggigap	gsay16
kanggigap	wlsgo14
kanggigap	sungury
kanggigap	parkingi
kanggigap	hongcheongang
kanggigap	puco1959
kanggigap	CheYoungho
kanggigap	lim_herry
kanggigap	irisdelosojos
kanggigap	Hyangkihouse
kanggigap	master_guru_kim
kanggigap	ThemisWooky
kanggigap	KSGImember
kanggigap	soohjc
kanggigap	Wmlee64
kanggigap	peter_yu_zzang
kanggigap	baramplay
kanggigap	firestories
kanggigap	RMD_21
kanggigap	8327119
kanggigap	jungwon_ryu
kanggigap	jinsooree
kanggigap	songkije
kanggigap	illusionbak
kanggigap	BearNPanda
kanggigap	jk_Sims
kanggigap	twtcor
kanggigap	ozziyon
kanggigap	zx633278
kanggigap	anala000
kanggigap	jeonghyeon577
kanggigap	zestw
kanggigap	hkl7670
kanggigap	all4zu
kanggigap	jsgyk2834
kanggigap	2MB2018nyeon
kanggigap	tjsxorla7
kanggigap	whoktop
kanggigap	kdolse
kanggigap	redcjy
kanggigap	msjh0275
kanggigap	hangdon4
kanggigap	basfkang
kanggigap	Dannykassko
kanggigap	misoyoung
kanggigap	poppylove22
kanggigap	nanxxnunxy
kanggigap	00176
kanggigap	baramgyeol
kanggigap	lovely370
kanggigap	kpg3355
kanggigap	junyatoz
kanggigap	qundamental
kanggigap	hsch1119
kanggigap	jkseokr
kanggigap	yhnnhy00
kanggigap	nabisys
kanggigap	chongjuhigh
kanggigap	ksk1229
kanggigap	gredyk59
kanggigap	drparkchs
kanggigap	owdyd
kanggigap	psh2623
kanggigap	blingbling_el
kanggigap	hjhjhj0209
kanggigap	K142857
kanggigap	park66sw
kanggigap	cyr9488
kanggigap	hyun846
kanggigap	mvsilver81
kanggigap	pjm6253
kanggigap	tiger96s
kanggigap	kdhjgs1820
kanggigap	sky9459
kanggigap	Platon2007
kanggigap	okjksuh
kanggigap	oheebum
kanggigap	Jasminejkj
kanggigap	jochoi1004
kanggigap	soulmate10
kanggigap	ijo5912
kanggigap	hc1018
kanggigap	ilccs86
kanggigap	dono9075
kanggigap	llhippiell
kanggigap	dhaudrb1
kanggigap	sejabo
kanggigap	kibeom96
kanggigap	jkhai0427
kanggigap	soodafa
kanggigap	cactusy1
kanggigap	parao444
kanggigap	77Bohemian
kanggigap	joineyre
kanggigap	BNMHJKLUIOP
kanggigap	koreanhkh
kanggigap	tiger8342
kanggigap	ahora_aqui
kanggigap	yh2m78
kanggigap	yhlee64
kanggigap	mhj0611
kanggigap	Lasanscha
kanggigap	shinksh
kanggigap	metalmania99
kanggigap	jungse99
kanggigap	korutd
kanggigap	hechery
kanggigap	rnrhr
kanggigap	JLOVEMJS
kanggigap	iloveiksan
kanggigap	iamjksoo
kanggigap	sky0033
kanggigap	dongseok1130
kanggigap	praiseangel153
kanggigap	yeojuceramic
kanggigap	misun9564
kanggigap	ginojeon
kanggigap	My044Sujulove
kanggigap	kain8836
kanggigap	Jetsurfer7500
kanggigap	from104
kanggigap	bear602
kanggigap	hanpro10
kanggigap	cyk9614
kanggigap	omiza
kanggigap	asc1963
kanggigap	lst5768
kanggigap	shs7699
kanggigap	sun5028kr
kanggigap	hjgtennis
kanggigap	mootagi
kanggigap	loveindai
kanggigap	zorba2002
kanggigap	daeguyak
kanggigap	triptokyo
kanggigap	kk2su1
kanggigap	bdk2991
kanggigap	FRANCEBIZ
kanggigap	gud124
kanggigap	vfairyv
kanggigap	photojirisan
kanggigap	lka0533
kanggigap	kysapple1
kanggigap	battingking
kanggigap	narration153
kanggigap	limeet2
kanggigap	hkcspace
kanggigap	totomoo10
kanggigap	jiwoon1121
kanggigap	kjaesir
kanggigap	hayarobee
kanggigap	sun_kyu_kim
kanggigap	wany1222
kanggigap	fax1325
kanggigap	kwoonjw1
kanggigap	dl3426
kanggigap	WindPlayENT
kanggigap	etruria06
kanggigap	ted_chang
kanggigap	lgmsby
kanggigap	kimjae0516
kanggigap	madaboutyou3217
kanggigap	JonnyJeon
kanggigap	baerider
kanggigap	SonJaehong
kanggigap	hwa319
kanggigap	blue_soul25
kanggigap	jedraftbeer
kanggigap	speedsch0
kanggigap	Promackorea
kanggigap	kim_ty88
kanggigap	moongeunho
kanggigap	flash24game
kanggigap	harihara82
kanggigap	hdkyo_kim
kanggigap	artfilm7
kanggigap	wowittt
kanggigap	formyssam
kanggigap	jass2fm
kanggigap	azsxdcfvgb32
kanggigap	ilkyong
kanggigap	gjk111
kanggigap	ddiluk
kanggigap	Donghwi92
kanggigap	daehun71
kanggigap	lemonparty4589
kanggigap	2MBssibulnoma
kanggigap	Patriotic_youth
kanggigap	3M_Lonelylabor
kanggigap	kimks2079
kanggigap	ehdgk1013
kanggigap	dudqls62
kanggigap	jangwh1
kanggigap	Kimhg999
kanggigap	adambgs
kanggigap	baukuri
kanggigap	hhirkw
kanggigap	aksxhs95
kanggigap	zaraspook
kanggigap	This_is_Morning
kanggigap	jusk76
kanggigap	twinguy0
kanggigap	jayz2008
kanggigap	dolyong1107
kanggigap	jhkyu
kanggigap	iskra1201
kanggigap	Haeuong
kanggigap	jinup0427
kanggigap	hellonamimi
kanggigap	kuroutonoyume
kanggigap	kspark94
kanggigap	junsoonet
kanggigap	gamiya78
kanggigap	zwvyl
kanggigap	cheonsa69
kanggigap	tudully17
kanggigap	gmsamu03
kanggigap	happyang0610
kanggigap	sodaegari
kanggigap	qqaaww11
kanggigap	psw998
kanggigap	baeyj90
kanggigap	PLAC_JEANS
kanggigap	PLJ19
kanggigap	jinmin1997
kanggigap	youngeun88
kanggigap	01097781987
kanggigap	inchori
kanggigap	bj1moon
kanggigap	semi0219
kanggigap	luckyday575
kanggigap	drhong39
kanggigap	garaechim
kanggigap	smgshow
kanggigap	dhkim0913
kanggigap	Kim_HyeSun
kanggigap	doolte11
kanggigap	nmh0523
kanggigap	Ntryasrock
kanggigap	zo20000
kanggigap	raiderW
kanggigap	lily_jihye
kanggigap	expert111111
kanggigap	kuriyoon
kanggigap	VanDie369
kanggigap	honghb474
kanggigap	jbpark301
kanggigap	answ600124
kanggigap	takejanus
kanggigap	samba50000
kanggigap	osta2000
kanggigap	wjdrl
kanggigap	opopioop
kanggigap	younglim1984
kanggigap	whynot2MB18nomA
kanggigap	ehddlf620
kanggigap	fernwehh
kanggigap	gasumtasumsu
kanggigap	cybermadang
kanggigap	tndiWkd12
kanggigap	iijae3
kanggigap	myk8824
kanggigap	chlehaud
kanggigap	jangclean
kanggigap	pjt0747
kanggigap	SooArima22
kanggigap	dufwjddms
kanggigap	yeni1970
kanggigap	epipanio94
kanggigap	myjdc2
kanggigap	ezcooler
kanggigap	k6jaehag
kanggigap	chosk0817
kanggigap	kingkang0227
kanggigap	ARONJ53
kanggigap	gougam
kanggigap	63881207
kanggigap	okasianet
kanggigap	doljin3385
kanggigap	cjh8093
kanggigap	ddongpari
kanggigap	ksc915
kanggigap	jinu66
kanggigap	chungtg
kanggigap	keymong
kanggigap	vision0515
kanggigap	star1chaos
kanggigap	nostalgia9004
kanggigap	wonroot07
kanggigap	ssong_y_j
kanggigap	MeehyangYoon
kanggigap	ksbgo
kanggigap	jangbc
kanggigap	svvteam
kanggigap	csy63
kanggigap	bbatma
kanggigap	HOandAH
kanggigap	asha1020
kanggigap	zeus1059
kanggigap	bangsh007
kanggigap	yeosulee
kanggigap	ym006515
kanggigap	krsrack
kanggigap	gyp55
kanggigap	ohsurprise0714
kanggigap	l3wpastor
kanggigap	lovetkfkd4991
kanggigap	qqhddk
kanggigap	rabbit4646
kanggigap	hnbanana
kanggigap	dalgu61
kanggigap	axliteness
kanggigap	heechulyy
kanggigap	krcy2011
kanggigap	heaven4star
kanggigap	hoya67
kanggigap	ytk0006
kanggigap	bohemian_wook
kanggigap	mersumking
kanggigap	Park1Hs
kanggigap	heyeol
kanggigap	yjson21
kanggigap	edmasterpsh
kanggigap	wjdgnlghks
kanggigap	kidprinceworld
kanggigap	ryudc21
kanggigap	iyl22
kanggigap	nayunleee
kanggigap	jumin331
kanggigap	think2829
kanggigap	wgt333
kanggigap	lyc3000
kanggigap	woongparts
kanggigap	minhyky
kanggigap	kds72u
kanggigap	kgj5934
kanggigap	a_queenb
kanggigap	geniusYang0726
kanggigap	kschan63
kanggigap	ichkilik
kanggigap	Aaron_IM
kanggigap	leeheejyoung
kanggigap	niceguy1004
kanggigap	2jongh750525
kanggigap	Gonggam_
kanggigap	JCWHA7
kanggigap	todtodclq
kanggigap	thqhddud
kanggigap	hsparkf
kanggigap	ksg74100098
kanggigap	korea201104
kanggigap	choki147
kanggigap	sungklim
kanggigap	newskimys
kanggigap	jjs1477
kanggigap	kskmk4
kanggigap	jjtammin
kanggigap	xtokki
kanggigap	bbobboh
kanggigap	bsm326
kanggigap	marskkr
kanggigap	gangduk
kanggigap	mosssssses
kanggigap	chllchll32
kanggigap	smlthoften
kanggigap	bidamholic
kanggigap	woojubadaya
kanggigap	JIJAYOSU
kanggigap	kkunbul
kanggigap	sharim60
kanggigap	lukacs72
kanggigap	jae8400
kanggigap	kmd4731
kanggigap	csc560
kanggigap	yelmoon1
kanggigap	kimhan203
kanggigap	inkleen
kanggigap	yolomo111
kanggigap	70janchi
kanggigap	a531531
kanggigap	airline2232
kanggigap	jaeho_cha
kanggigap	msddasura
kanggigap	jihongpark69
kanggigap	anhy00
kanggigap	jmpark69
kanggigap	subitto
kanggigap	Lolitaby
kanggigap	ttjj9865
kanggigap	jodarche1
kanggigap	sexyhead96
kanggigap	lonesome2002
kanggigap	ASM0514
kanggigap	fresh0516
kanggigap	nail3257
kanggigap	JWG1428
kanggigap	noorookin
kanggigap	solbit77
kanggigap	han197
kanggigap	jamsill1
kanggigap	JoHongSang
kanggigap	anwha_park
kanggigap	stunnedbrain
kanggigap	tongilfriend
kanggigap	othamije
kanggigap	human_suwon
kanggigap	InNature_YH
kanggigap	happycast24
kanggigap	kyunns
kanggigap	KUDARA77
kanggigap	hsbfbrko
kanggigap	sidagaso
kanggigap	chjun21
kanggigap	unsou
kanggigap	frutivalagrima
kanggigap	a23138067
kanggigap	castingmebaru
kanggigap	Veritas_desk
kanggigap	shinikhwa
kanggigap	impellor
kanggigap	dodojjangkr
kanggigap	joungmin43
kanggigap	ahwatex
kanggigap	sdh6208
kanggigap	qpd88
kanggigap	simhangang
kanggigap	ajapto1
kanggigap	dakslon
kanggigap	cosine62
kanggigap	sc7455
kanggigap	namdo102
kanggigap	BellusionS
kanggigap	dlaudtlrtlr
kanggigap	gshty
kanggigap	kimgaeng0927
kanggigap	mkeun_cho
kanggigap	tabbat9947
kanggigap	7856jys
kanggigap	MeeQook
kanggigap	lastsummernight
kanggigap	paengigari
kanggigap	koreabong
kanggigap	siHemcrn
kanggigap	SungminJay
kanggigap	aha723
kanggigap	Solmaru777
kanggigap	jsh6125
kanggigap	bychoi76
kanggigap	epicosm
kanggigap	silighty
kanggigap	pjk0803
kanggigap	meetstory
kanggigap	HyConstant
kanggigap	hongman70
kanggigap	iop0988
kanggigap	WestVill
kanggigap	mojon79
kanggigap	indmyrule
kanggigap	sungjindream
kanggigap	hotan4066
kanggigap	jhkim9x
kanggigap	Wonil21
kanggigap	tahk00
kanggigap	2max7
kanggigap	HenryRhee
kanggigap	bawoo7
kanggigap	park_wontae
kanggigap	dykwon1005
kanggigap	hinotory
kanggigap	girinaaa
kanggigap	rfphicom
kanggigap	dleogud
kanggigap	w39322
kanggigap	UiWE
kanggigap	uhapmehappy
kanggigap	kamakamakami
kanggigap	bluenoori
kanggigap	hdpcjjj
kanggigap	say_young85
kanggigap	himchara55
kanggigap	iooione
kanggigap	primer150
kanggigap	kang1212jh
kanggigap	pdang_creative
kanggigap	ds3krp
kanggigap	MjKim74
kanggigap	lwk21
kanggigap	breathe1975
kanggigap	hurom01
kanggigap	leechanghyon
kanggigap	92EunSol
kanggigap	Ahngeunho
kanggigap	urbuddy57
kanggigap	ohminju93
kanggigap	tjddlf
kanggigap	DAWOORI90
kanggigap	abab1532
kanggigap	ljh504
kanggigap	gomting97
kanggigap	hyunmeek
kanggigap	kej80
kanggigap	enqkznl
kanggigap	smghost1
kanggigap	hyunjeongblue
kanggigap	BOXEDA
kanggigap	park9697
kanggigap	HOGU_BOT_kr
kanggigap	eh1ko
kanggigap	hewooso
kanggigap	nan336700
kanggigap	oh7284504
kanggigap	iamguiyomi
kanggigap	sbinews66
kanggigap	hepseba33
kanggigap	ms9kim
kanggigap	acepjs101
kanggigap	Finahlee
kanggigap	namkipyung
kanggigap	cjstkd36
kanggigap	chl30
kanggigap	_ArtAnt
kanggigap	SeungHoonB
kanggigap	whoyoua
kanggigap	kcreed0202
kanggigap	TFos4219
kanggigap	perfactceo
kanggigap	mriskra96
kanggigap	stopsdt
kanggigap	baltiac
kanggigap	kkhee1005
kanggigap	bargarac0070
kanggigap	peoplelove83
kanggigap	ocenasfa
kanggigap	dlem17
kanggigap	aszqoooo
kanggigap	sungjun72
kanggigap	hanooldad
kanggigap	cashkil
kanggigap	hkb2838
kanggigap	dong08
kanggigap	ksr2202
kanggigap	onedongri
kanggigap	chaemin1346
kanggigap	g_oldshop
kanggigap	wkatnskfk
kanggigap	insukang
kanggigap	happyinyong
kanggigap	zirecos
kanggigap	kangxodns
kanggigap	liveloger
kanggigap	OksharpOksharp1
kanggigap	haengsookim
kanggigap	negerita
kanggigap	jeongchoon
kanggigap	alpos84
kanggigap	sgch3534
kanggigap	mi07734
kanggigap	kincider2
kanggigap	tlsekd1174
kanggigap	ulsanlike
kanggigap	ms7700k
kanggigap	hasung0427
kanggigap	beautyzzangmina
kanggigap	phj202
kanggigap	tplus2011
kanggigap	luckyguy70000
kanggigap	moomany
kanggigap	hanpeople7
kanggigap	using4sc
kanggigap	Dwiji
kanggigap	Janmonkey
kanggigap	loveygs
kanggigap	sodan4
kanggigap	c088
kanggigap	leks6908
kanggigap	csymy
kanggigap	pr00f1
kanggigap	thekal25
kanggigap	Park_J_Sik
kanggigap	cosmoramagon
kanggigap	djp565_serve
kanggigap	archi91ws
kanggigap	res9119
kanggigap	Aufheben21
kanggigap	hunas3
kanggigap	revcho
kanggigap	15883442
kanggigap	trainmegan
kanggigap	andrewsong31796
kanggigap	jongdoojung
kanggigap	2Jaewoon
kanggigap	orthogenius
kanggigap	dio7103
kanggigap	haenuri0751
kanggigap	jandak123
kanggigap	dolai68
kanggigap	redmuu
kanggigap	choish49
kanggigap	knightwithwitch
kanggigap	Xkelt7
kanggigap	54hs
kanggigap	Hani_Kwak
kanggigap	oraizzangzzang
kanggigap	RK160
kanggigap	kaon01
kanggigap	chul114_ch
kanggigap	vrpark
kanggigap	mostman11
kanggigap	stonehinge_
kanggigap	aggabiggabi
kanggigap	zeztto
kanggigap	inho_4732
kanggigap	suny2848
kanggigap	DKKKKY
kanggigap	docuria
kanggigap	hm026083
kanggigap	2MBmibG
kanggigap	lee850654
kanggigap	sharpgod
kanggigap	woogeun21
kanggigap	newlife1131
kanggigap	cha7534
kanggigap	noucampo
kanggigap	mtdenali
kanggigap	KORcjg
kanggigap	Damotori20
kanggigap	ilovefiller
kanggigap	ajic6011
kanggigap	NayanaBaby
kanggigap	JbDominilbo
kanggigap	poo_nyong
kanggigap	junggunsoo
kanggigap	galmekii
kanggigap	kkwaks
kanggigap	kdg1728
kanggigap	0712knh
kanggigap	onscar
kanggigap	uk66160
kanggigap	minsunblack
kanggigap	junsa337
kanggigap	artgumiya
kanggigap	ksh5026
kanggigap	saza3000
kanggigap	threes7
kanggigap	ksk6222
kanggigap	family0602
kanggigap	joonho35
kanggigap	NahyungNaya
kanggigap	rosegotn
kanggigap	viperixx
kanggigap	nammyenggu
kanggigap	kko1111
kanggigap	khai897
kanggigap	tutankhamon661
kanggigap	2317073
kanggigap	minjookb
kanggigap	sorhkdtjstod
kanggigap	eich7jei
kanggigap	sik19642002
kanggigap	Dangnara_dang
kanggigap	ccomsong
kanggigap	kih2078
kanggigap	lst311
kanggigap	holbyhh
kanggigap	rla42
kanggigap	jhch0317
kanggigap	jsj6206
kanggigap	theatrekim
kanggigap	ReplyCulture
kanggigap	penchman
kanggigap	pounce84
kanggigap	sarang4105
kanggigap	didsodid
kanggigap	kicom85
kanggigap	yunbongjin
kanggigap	kamaco04
kanggigap	onair8099
kanggigap	hyangtae
kanggigap	vdskim62
kanggigap	iampies
kanggigap	yoji0802
kanggigap	onemask2
kanggigap	JDsolution
kanggigap	chun1125ho
kanggigap	choongho
kanggigap	kissout1
kanggigap	yyg609
kanggigap	ChanSu_Park
kanggigap	halleyjeong
kanggigap	kcc6318
kanggigap	koreakumar
kanggigap	rio5731
kanggigap	cwater93
kanggigap	ohs6996
kanggigap	dudung82
kanggigap	kst0069
kanggigap	cho5rong
kanggigap	immoonhi
kanggigap	ehdgur8926
kanggigap	gjhopebus
kanggigap	bkly9
kanggigap	jusungy
kanggigap	e157995
kanggigap	ahav1004
kanggigap	ilwonsang2
kanggigap	labor_attorney7
kanggigap	abhoon2002
kanggigap	ozumsake
kanggigap	zzintta_verry
kanggigap	sir_DongJin
kanggigap	mlb6161
kanggigap	jjinhw
kanggigap	kj305208
kanggigap	youngjun60
kanggigap	hamacoffeekorea
kanggigap	k90392011
kanggigap	yuri_bang
kanggigap	9kkj
kanggigap	OhJuHyung
kanggigap	kyungdodo
kanggigap	kgyver0
kanggigap	ksc1114
kanggigap	rkdgywns12
kanggigap	cnt10100
kanggigap	ysyc640tt
kanggigap	dl4874
kanggigap	kwljc
kanggigap	dosdlek1
kanggigap	samnamansang
kanggigap	5nam2
kanggigap	jsh1964
kanggigap	ekiwoo
kanggigap	holonm
kanggigap	sorah21
kanggigap	ChadwickSohn
kanggigap	poetaster1250
kanggigap	kangpung23
kanggigap	hohokokojang
kanggigap	lupha67
kanggigap	xian1224sin
kanggigap	2samsoon
kanggigap	icco4001
kanggigap	treenaga
kanggigap	Toqurtls
kanggigap	oyj2975
kanggigap	kky5572
kanggigap	bjy2053yy
kanggigap	jerutong
kanggigap	uchyi270
kanggigap	koh930
kanggigap	coreamal
kanggigap	medidrugnet
kanggigap	riskopportuniti
kanggigap	pariscom
kanggigap	giggly_JK
kanggigap	christjkim
kanggigap	hak0917
kanggigap	rafael1925
kanggigap	endbstjd1
kanggigap	dailystudio
kanggigap	pphara00
kanggigap	seung_kyou
kanggigap	tjgus8168
kanggigap	ZEBEC11
kanggigap	yeominjae
kanggigap	proactnp
kanggigap	Zzlzz0804
kanggigap	piter0810
kanggigap	barflymarx
kanggigap	BoryungChungnam
kanggigap	StartNStory
kanggigap	changong2
kanggigap	springto_winter
kanggigap	banggayobangga
kanggigap	saramwin
kanggigap	sgj761005
kanggigap	j2b1y43
kanggigap	wonsub22
kanggigap	osk6636
kanggigap	coreayi
kanggigap	choitiger
kanggigap	hsl0007
kanggigap	stalls45
kanggigap	kiroriya
kanggigap	Amon81BM2
kanggigap	cbachim1226
kanggigap	chl31
kanggigap	astear
kanggigap	sonyudong
kanggigap	newmy6002
kanggigap	11909Sora296
kanggigap	IMVJahng
kanggigap	jeongdokim
kanggigap	kgs9689
kanggigap	yookan07
kanggigap	start_28
kanggigap	leehoyean
kanggigap	cube2004
kanggigap	00fairplay
kanggigap	lesliekim76
kanggigap	nice_tudor
kanggigap	gom1001
kanggigap	ju56533
kanggigap	chogong2
kanggigap	life_particle
kanggigap	35923592
kanggigap	Fine_Ruimy
kanggigap	Donimani
kanggigap	gralph8829
kanggigap	jsh00021
kanggigap	OpOpAmPm
kanggigap	sjchoi79
kanggigap	JJaekJJaekii
kanggigap	hoodman55
kanggigap	oliveyeon
kanggigap	_pointjin
kanggigap	ecodailytweet
kanggigap	iwho0528
kanggigap	besteyed
kanggigap	asone5519
kanggigap	wonjong316
kanggigap	skey0101
kanggigap	natolerance
kanggigap	aksqjs0
kanggigap	lovelychristen
kanggigap	knc610825
kanggigap	88na99
kanggigap	SangSangYi
kanggigap	TraumDK
kanggigap	propositumer
kanggigap	eden0224
kanggigap	tkatlrdl81
kanggigap	sun_rise_hill
kanggigap	dragonyn
kanggigap	ubdmb
kanggigap	namsun8
kanggigap	Atheism_bot
kanggigap	eungyoo3510
kanggigap	suhyujin
kanggigap	nikonikoyochan
kanggigap	idamobile
kanggigap	vudwkdfl2
kanggigap	HMDJSJY
kanggigap	semidot
kanggigap	Titan2113
kanggigap	leehs3043
kanggigap	soripche
kanggigap	canaceo
kanggigap	hyeonggyu53
kanggigap	cheay1010
kanggigap	hkson111
kanggigap	LoveSahagu
kanggigap	aconite9
kanggigap	kamikaje13
kanggigap	Choiyj11
kanggigap	relief03
kanggigap	zziccu
kanggigap	art047
kanggigap	moonamelie
kanggigap	xgjoe
kanggigap	bubutax
kanggigap	Kim_Taerang
kanggigap	maxmir
kanggigap	lawface7
kanggigap	hyeongih
kanggigap	sugu_bot
kanggigap	wk_jung
kanggigap	m381638
kanggigap	gpgood1
kanggigap	dohun0818
kanggigap	Dkgd00H
kanggigap	ijyzang
kanggigap	Marcoyeo
kanggigap	highwaystar9
kanggigap	jadavcc
kanggigap	suhksampark
kanggigap	kimsd534
kanggigap	vvtaa681
kanggigap	jinhi01
kanggigap	hjmiss
kanggigap	juno7179
kanggigap	bestcon
kanggigap	s_chris_s
kanggigap	iloom_
kanggigap	gihazzang
kanggigap	jssin827
kanggigap	gwlee976
kanggigap	psh1592
kanggigap	edward1055
kanggigap	Chedows
kanggigap	randaring
kanggigap	Orionplus
kanggigap	sleepto
kanggigap	onlymjc
kanggigap	heel77s
kanggigap	iam_TaeHee
kanggigap	sukc11
kanggigap	skdms5508
kanggigap	shaks7474
kanggigap	wawoo0227
kanggigap	morado33p
kanggigap	bringstorm72
kanggigap	yangseungsok
kanggigap	evolyn4
kanggigap	Moments23
kanggigap	kg6607
kanggigap	hong_1024
kanggigap	yhj64
kanggigap	TAEBO_X
kanggigap	Kunchae
kanggigap	sealove11
kanggigap	asgrim83
kanggigap	AkiyaAk
kanggigap	marco700310
kanggigap	EugeneJung23
kanggigap	happydoitnow
kanggigap	femmefanat
kanggigap	beazzang70
kanggigap	dall8025
kanggigap	bousuc
kanggigap	arabiceugenia
kanggigap	Bituimasulsa
kanggigap	nam_art
kanggigap	srs2005
kanggigap	bigblue0905
kanggigap	loveleter02
kanggigap	Zinc203
kanggigap	ok369ya
kanggigap	human_welfare
kanggigap	smace1
kanggigap	bboya1974
kanggigap	friends7777
kanggigap	JJ_moving
kanggigap	tomas_777
kanggigap	ssa9252
kanggigap	Chohanki
kanggigap	jongyun6343
kanggigap	yakbaro
kanggigap	an5135
kanggigap	sara7499
kanggigap	syooine
kanggigap	suya0615
kanggigap	zovirax1
kanggigap	cuy521
kanggigap	haklim21
kanggigap	hmevent
kanggigap	heavenun
kanggigap	itsesang
kanggigap	imbestkim
kanggigap	todeh10
kanggigap	leewj55
kanggigap	poemkhd
kanggigap	wndgod
kanggigap	tipal68
kanggigap	luckyjeongho
kanggigap	gowls5631
kanggigap	182MB
kanggigap	evepoi
kanggigap	HappyHape1234
kanggigap	YS0102
kanggigap	pigbelt71
kanggigap	choiilsouk92
kanggigap	UOONINA
kanggigap	youngman_vv
kanggigap	takskoo
kanggigap	dongcho73
kanggigap	lk1040
kanggigap	shkang1230
kanggigap	cheguevara_1928
kanggigap	justicenpower
kanggigap	indiewin
kanggigap	js6336
kanggigap	stick250
kanggigap	smjstar
kanggigap	cloud7700
kanggigap	haksa_campus
kanggigap	Koreazinc203
kanggigap	gsjjang
kanggigap	WOF2011
kanggigap	taepeople
kanggigap	OurReminiscence
kanggigap	Ryu0soo
kanggigap	01048439502
kanggigap	TourPrince
kanggigap	hongkiho79
kanggigap	yhd0314
kanggigap	JK1219
kanggigap	ldj0727
kanggigap	home_jangsu
kanggigap	ieooo14
kanggigap	world7js
kanggigap	news_NA
kanggigap	bakjinsun
kanggigap	jj_dmswl
kanggigap	duri922
kanggigap	GoodNamwon
kanggigap	kimsanjigi
kanggigap	ASPIRATER
kanggigap	kingjaein
kanggigap	ko92551221
kanggigap	benedicta2001
kanggigap	innewsTV
kanggigap	dutndprtmvh1
kanggigap	ytnksw
kanggigap	JJongsWorld
kanggigap	camos_cokr
kanggigap	donghwa1008
kanggigap	bluejera
kanggigap	krtta
kanggigap	kyb1990
kanggigap	plogtv
kanggigap	gubongjr
kanggigap	manddang2929
kanggigap	theInterview_kr
kanggigap	ssenboss
kanggigap	FM_SEO
kanggigap	potato747
kanggigap	rkdrkdrkdrkd
kanggigap	politics_lieben
kanggigap	kdh1121k
kanggigap	chs9871
kanggigap	hurbmatrix
kanggigap	permatakim
kanggigap	aragon_77
kanggigap	deokkee
kanggigap	goakfrdma76
kanggigap	niceMiHyun
kanggigap	rayonggun
kanggigap	nanumi29
kanggigap	WangyeolLee
kanggigap	Inwang_Yong
kanggigap	saturn203
kanggigap	mygrade
kanggigap	kdwon53
kanggigap	moooooooooon83
kanggigap	DongHyunKim1
kanggigap	bjkim9810
kanggigap	stocknewstong
kanggigap	kimyiha
kanggigap	icksdream
kanggigap	kjs7992
kanggigap	kimkimluck
kanggigap	ahnyootack
kanggigap	haoranzhiqi
kanggigap	sungsil0
kanggigap	kslee1255
kanggigap	hanul66
kanggigap	kbh3182
kanggigap	rmhun
kanggigap	OX2U
kanggigap	meju2
kanggigap	lightnstable
kanggigap	choijihong
kanggigap	soysauce217
kanggigap	knuok
kanggigap	sangraeking
kanggigap	richdad4
kanggigap	sunguchoun
kanggigap	oldnwiz
kanggigap	AcnLeader
kanggigap	seoyungongju
kanggigap	kpa04
kanggigap	iljilim
kanggigap	paul1216
kanggigap	sirdy10
kanggigap	adeulee
kanggigap	yoodongkook
kanggigap	hy1124
kanggigap	chsoonee
kanggigap	zinzzaid
kanggigap	tkhwang516
kanggigap	egoplus
kanggigap	strafrecht_Sun
kanggigap	Laylapis
kanggigap	ybm2185
kanggigap	psd1983
kanggigap	cumgi31
kanggigap	Geojedonavy
kanggigap	mink0205
kanggigap	taisukijin
kanggigap	enthusiasm2010
kanggigap	Flowercheol
kanggigap	qnclaro82
kanggigap	airboren76
kanggigap	clarakim1225
kanggigap	joeymctyre
kanggigap	obluelife
kanggigap	hyabba
kanggigap	ksyoon70
kanggigap	ohsuna2
kanggigap	kimbeamjun
kanggigap	BucolicW
kanggigap	packzone00
kanggigap	baljakuk7
kanggigap	yooksg
kanggigap	lee1434
kanggigap	springwater99
kanggigap	ju5ne
kanggigap	jljlee
kanggigap	50n7un
kanggigap	kangjusu
kanggigap	okwife
kanggigap	nidaapark
kanggigap	kimhun30
kanggigap	cornerback34
kanggigap	samsmap
kanggigap	Breeze660
kanggigap	NohHyungeun
kanggigap	sunrh91
kanggigap	Umyeonghan
kanggigap	rl122
kanggigap	KimYeonJong
kanggigap	SamsungKies
kanggigap	Ucupracacia_91
kanggigap	Mideung
kanggigap	ss7200
kanggigap	Kwony7981
kanggigap	radioaa
kanggigap	bmj0053
kanggigap	cuzofmejust4u
kanggigap	cho_insook
kanggigap	mujuman
kanggigap	parkhs9654
kanggigap	khjtwin
kanggigap	mh_idea
kanggigap	eofsho
kanggigap	Tuhon21
kanggigap	somethingfunfun
kanggigap	tethys125
kanggigap	awoolim
kanggigap	uvdesign_
kanggigap	twgorky
kanggigap	SSanninDG
kanggigap	dprltwm
kanggigap	Leejeongsin
kanggigap	parknwk1
kanggigap	kefplaza_com
kanggigap	kyoungokkim
kanggigap	screem509
kanggigap	kjw3813
kanggigap	suloppa
kanggigap	mangjo420
kanggigap	dalto14
kanggigap	msun0913
kanggigap	kikicp77
kanggigap	OjsKr
kanggigap	star365gg
kanggigap	ChonDoc2
kanggigap	0JinKim
kanggigap	harocky
kanggigap	donnadoeonlee
kanggigap	810058
kanggigap	jejemini
kanggigap	sooheeyaa
kanggigap	unsoju
kanggigap	kimyh77
kanggigap	bradsong92
kanggigap	know_where_u
kanggigap	shgusgh13
kanggigap	92kado
kanggigap	newstalk1
kanggigap	ysjo2005
kanggigap	happily_youth
kanggigap	yhsuk
kanggigap	goni386
kanggigap	ldw7113
kanggigap	JooSeokLeeKR
kanggigap	22jj9
kanggigap	JuntaekAn
kanggigap	naritor
kanggigap	ladyspector
kanggigap	thespisss
kanggigap	terorrorit8
kanggigap	EuniceYoungim
kanggigap	eunkt67
kanggigap	dottotheworld
kanggigap	cksgnl1234
kanggigap	yoon8068
kanggigap	smartwife
kanggigap	seunghwajung
kanggigap	rokmc9999
kanggigap	medctv
kanggigap	IrukaMJ
kanggigap	sibinmam
kanggigap	august01daeyeon
kanggigap	cinegaze
kanggigap	saintlhs
kanggigap	rafaela2010
kanggigap	skatn3288
kanggigap	kunwoos
kanggigap	peterpan212121
kanggigap	JINGHAOJIN
kanggigap	taesok1004
kanggigap	GoodToGreat_1
kanggigap	kjn2015
kanggigap	0sim21c
kanggigap	jjackjjack100
kanggigap	rasmus4842
kanggigap	stariko1128
kanggigap	mpljsjgms
kanggigap	h1024117
kanggigap	kimyoungjin8
kanggigap	x09z09
kanggigap	ds5lor
kanggigap	koreahigh
kanggigap	outlierham
kanggigap	Gy74Gy
kanggigap	tjdogv
kanggigap	amazing0518
kanggigap	scsy6054
kanggigap	pkm5859
kanggigap	cha6443
kanggigap	benchoi99
kanggigap	SHINSEUNGSOO
kanggigap	jjwoska
kanggigap	laborrev
kanggigap	qasd8523
kanggigap	pajukdlpkms
kanggigap	juchan98
kanggigap	super_gyu
kanggigap	waltzcute
kanggigap	lawtvi
kanggigap	demus_13
kanggigap	sigmagriffon
kanggigap	3550kdh
kanggigap	518ys
kanggigap	metrolee69
kanggigap	jamesho9
kanggigap	Remature
kanggigap	mo2133
kanggigap	JOSUNWANGJO
kanggigap	echohybrid
kanggigap	bbx9430
kanggigap	dodugeelove
kanggigap	lefa21
kanggigap	Littlepencil94
kanggigap	dreamofsky75
kanggigap	bumbaugol
kanggigap	ssamggunz
kanggigap	visabul
kanggigap	augustman815
kanggigap	busanmbcnews
kanggigap	supermario1225
kanggigap	Jasmine_Xiah
kanggigap	chulwanpark
kanggigap	byh1005
kanggigap	jaelong12
kanggigap	idepot
kanggigap	acasysrose
kanggigap	yskimp
kanggigap	yh4592
kanggigap	kdh939511
kanggigap	ymb123
kanggigap	angihyo22
kanggigap	rudal328
kanggigap	buldol2
kanggigap	choieg
kanggigap	entia33
kanggigap	seulsong
kanggigap	jhkim_gsstrom
kanggigap	Kaduns
kanggigap	allthatstars1
kanggigap	azuz777
kanggigap	injoonpark
kanggigap	jeju43
kanggigap	Leedaesukkk
kanggigap	goodmi88
kanggigap	treeandflower1
kanggigap	gm3651
kanggigap	KUKHYUNLEE
kanggigap	ghk012
kanggigap	ds1mpx
kanggigap	kmkasc
kanggigap	dong6791
kanggigap	gayeongt
kanggigap	sori398
kanggigap	sollby
kanggigap	sukcheol
kanggigap	kjkjwon
kanggigap	ilda0816
kanggigap	atoromi
kanggigap	shtw3041
kanggigap	smydream
kanggigap	Zigzaggolfer
kanggigap	pig0334
kanggigap	munja119
kanggigap	cqstar
kanggigap	hsw5321
kanggigap	cjs7264
kanggigap	cjyear925
kanggigap	ikarusphils
kanggigap	baekhyun
kanggigap	kwakbyungin
kanggigap	KimDaeyoun
kanggigap	jackieinblue
kanggigap	dh1922
kanggigap	leeminsup76
kanggigap	independencekor
kanggigap	lovingstar_
kanggigap	mover_htb
kanggigap	symphony_no_5
kanggigap	ddan2821
kanggigap	iori0325
kanggigap	xtrabit
kanggigap	bandibulii
kanggigap	ytn_patrol
kanggigap	cjdak3116
kanggigap	lJEYEHl
kanggigap	CeoNewYork
kanggigap	dnsqhd
kanggigap	pcoutlet7
kanggigap	miseong1
kanggigap	namhyeokkims2
kanggigap	lepton02
kanggigap	gracekim97
kanggigap	urikiraong
kanggigap	cjwoob
kanggigap	swj615
kanggigap	creket69
kanggigap	ostimes
kanggigap	JinyOh007
kanggigap	hdk7631
kanggigap	gugu9981
kanggigap	mos4488
kanggigap	felix_kundera
kanggigap	hundasom
kanggigap	Sarah_best
kanggigap	ljs520842
kanggigap	soulnickys
kanggigap	imdogdream
kanggigap	L2vou8
kanggigap	dyddls640
kanggigap	Rheehwal
kanggigap	annpark1031
kanggigap	sixchoe
kanggigap	119khj
kanggigap	BeamMeUpThere
kanggigap	longlivQTae
kanggigap	namj2000kr
kanggigap	mpressphoto
kanggigap	Huyk_Widesky
kanggigap	ohyoungwoon
kanggigap	sunsam66
kanggigap	roberta32000
kanggigap	sisarang
kanggigap	freelhr
kanggigap	eunje0306
kanggigap	wanbeomL
kanggigap	setajewelry
kanggigap	soul_garam
kanggigap	glory_419
kanggigap	vision21sst
kanggigap	naribears2
kanggigap	cineazit
kanggigap	byminsoo
kanggigap	ice1318
kanggigap	hataehyunT
kanggigap	Jin_stone386
kanggigap	ChungEuneimbot
kanggigap	518hanwol
kanggigap	idenkdh
kanggigap	dreamerfs
kanggigap	rainbowtei9174
kanggigap	kyetak
kanggigap	ahrals0202
kanggigap	chosungmoo
kanggigap	berno318
kanggigap	do5060
kanggigap	gold9503
kanggigap	kimtaiyo
kanggigap	jis410
kanggigap	ksj2224
kanggigap	wobble21
kanggigap	aaji1125
kanggigap	kmy4581
kanggigap	minjudk
kanggigap	dongjima1
kanggigap	s96810141
kanggigap	iamjuice87
kanggigap	dipnews1
kanggigap	redparco
kanggigap	yjoungho
kanggigap	ya279ya
kanggigap	kkgsb
kanggigap	nfl2000angel
kanggigap	cbpark6432
kanggigap	redsky1260
kanggigap	Kibog0948kgb
kanggigap	lovejunu
kanggigap	gg8755
kanggigap	zzozzo3879
kanggigap	kyc3329
kanggigap	kkm0217
kanggigap	assaktx
kanggigap	JobaRule
kanggigap	union3m
kanggigap	soccerplayerkjh
kanggigap	sunnyzon
kanggigap	cje2012
kanggigap	sirjuneshock
kanggigap	socialmileage
kanggigap	skyuboy
kanggigap	HighlanderRV
kanggigap	canbe16
kanggigap	socialenter7
kanggigap	poare12
kanggigap	agro21c
kanggigap	friends8uts
kanggigap	Grace100plus
kanggigap	woonikim
kanggigap	loiselover
kanggigap	ARIGATO_Korea
kanggigap	pdyang80
kanggigap	isorsi
kanggigap	amancarda
kanggigap	mildlion
kanggigap	942246
kanggigap	kdlpjk
kanggigap	moosuck
kanggigap	na77kim
kanggigap	smdotong
kanggigap	sewwer
kanggigap	revcn21
kanggigap	adhong123
kanggigap	asd12363
kanggigap	duwlsdlsrk
kanggigap	CatcherInJeju
kanggigap	basenara
kanggigap	brlee1208
kanggigap	kimmy1004
kanggigap	dansim05
kanggigap	sol6072
kanggigap	Fairkorea
kanggigap	yc4542
kanggigap	chunkong90
kanggigap	damyeunhwa
kanggigap	dusolene
kanggigap	kissmephilly
kanggigap	kongfromus
kanggigap	dhgowls
kanggigap	kim_48561
kanggigap	kcgwin
kanggigap	shchilled
kanggigap	qkrwhdfur
kanggigap	ejrdnjs857
kanggigap	carsky1118
kanggigap	kinodior
kanggigap	mamonro79
kanggigap	KangYh
kanggigap	dudah1878
kanggigap	khoushic
kanggigap	amouguna
kanggigap	chyoul
kanggigap	BuddhistYong
kanggigap	donghee69
kanggigap	ssjpms
kanggigap	takegood
kanggigap	kmlee730112
kanggigap	rsm_union
kanggigap	expert819
kanggigap	noble21
kanggigap	funnyand
kanggigap	j_ch_ryu
kanggigap	her1003
kanggigap	mddo65
kanggigap	pizaksal
kanggigap	no7man
kanggigap	kck0116
kanggigap	dbg111
kanggigap	dasol555
kanggigap	somayj
kanggigap	aristotalll
kanggigap	changhun0397
kanggigap	maeck7
kanggigap	ckl0811
kanggigap	sdaebbang
kanggigap	shindaedong
kanggigap	diplus7
kanggigap	HanGwanghyeon
kanggigap	kj286
kanggigap	korea_sun
kanggigap	wwf5451
kanggigap	jhk4117
kanggigap	chydream
kanggigap	ssk1784
kanggigap	petershim67
kanggigap	joongman1
kanggigap	indongu
kanggigap	TitanGorilla
kanggigap	dosolpapa
kanggigap	scc0421
kanggigap	kim13205
kanggigap	kdk3792
kanggigap	sonamu2010
kanggigap	NewSound_91
kanggigap	hibari0424
kanggigap	sangah433
kanggigap	sigolsonye
kanggigap	seh6571
kanggigap	pjmin1004
kanggigap	smailsm
kanggigap	cheyenne0504
kanggigap	lihi2
kanggigap	chwa0
kanggigap	Gatdemit
kanggigap	Scientskeptic
kanggigap	humorrow
kanggigap	sunahdorimanse
kanggigap	songsh13
kanggigap	q12qaa
kanggigap	azkfaod
kanggigap	adopia
kanggigap	yuja1843
kanggigap	jongmoo2
kanggigap	dmswjd1001
kanggigap	LeePianoman
kanggigap	parkshei
kanggigap	knightkmg
kanggigap	mfmc86
kanggigap	jungdohee
kanggigap	hanheekr76
kanggigap	lbmldy
kanggigap	kk3528
kanggigap	suwoi
kanggigap	5rangeya
kanggigap	zonskin4u
kanggigap	commonless
kanggigap	kkjooho
kanggigap	strongpine
kanggigap	babosurg
kanggigap	choibso
kanggigap	Namkyun85
kanggigap	sense4919
kanggigap	papillon69
kanggigap	birdykim
kanggigap	Padre_Clemente
kanggigap	ksycaptain
kanggigap	crece44
kanggigap	edv_choi
kanggigap	runtoyujin1
kanggigap	WoonyZoony
kanggigap	68mahc
kanggigap	wjd135jy
kanggigap	Kim_Young_Hwan
kanggigap	Lisoo51
kanggigap	maesil8751
kanggigap	SeoHyunLOV
kanggigap	HERO326
kanggigap	tryfair
kanggigap	ridia71
kanggigap	bornfreea
kanggigap	chungkookjang
kanggigap	hyukjun00kr
kanggigap	hb1091
kanggigap	usm1000
kanggigap	droid_angma
kanggigap	chuchoo27
kanggigap	jdnec1390
kanggigap	mixpole
kanggigap	hj26486
kanggigap	tesdaq
kanggigap	cjdma32
kanggigap	nodlyh
kanggigap	innbumy
kanggigap	qmffn250
kanggigap	tksdkdl70
kanggigap	caesar727
kanggigap	moonsunghun
kanggigap	yjh777
kanggigap	film200
kanggigap	lovegodandhuman
kanggigap	terius04
kanggigap	humorany
kanggigap	itallguy
kanggigap	luca0125
kanggigap	wow_bow_
kanggigap	twt7004
kanggigap	Kimhongjae
kanggigap	dlpcw
kanggigap	src0070
kanggigap	noone90
kanggigap	kangjinnam
kanggigap	LeeHM89
kanggigap	saean1124
kanggigap	iyt38
kanggigap	espressomind
kanggigap	donkeydonkiki
kanggigap	jacpresco
kanggigap	lksks123
kanggigap	_unlimited85
kanggigap	bluecorallo
kanggigap	leejy2848
kanggigap	Won_chang82
kanggigap	oldenew
kanggigap	hansw1917
kanggigap	im1200silver
kanggigap	kwon7783
kanggigap	imkj77
kanggigap	Mamcae
kanggigap	Baekdusan0319
kanggigap	09fam
kanggigap	sujihoo
kanggigap	JJY67MD
kanggigap	sealove67
kanggigap	0Eagle112
kanggigap	Yang_hwasun
kanggigap	ppyp1234
kanggigap	jikseol
kanggigap	kkh323
kanggigap	air207
kanggigap	bogmanh
kanggigap	BeSeToAsia
kanggigap	jeony_cham
kanggigap	lsyoon19
kanggigap	ohohco
kanggigap	coopp78
kanggigap	jsk0179
kanggigap	choh0
kanggigap	najunkim
kanggigap	in1985
kanggigap	neverending7
kanggigap	rncnsgh
kanggigap	pshshj4
kanggigap	cts0929
kanggigap	Bolmae_Min
kanggigap	woodamfather
kanggigap	alswnl721
kanggigap	gyuhyup
kanggigap	Jeongdongsun
kanggigap	gijungkim2
kanggigap	pandaW1231
kanggigap	sunflower0809ym
kanggigap	psonsa
kanggigap	VITORA2011
kanggigap	ksr1609
kanggigap	Hooniwoony
kanggigap	Yong_In
kanggigap	kimidakimking
kanggigap	k21th
kanggigap	blueamico
kanggigap	jsp0925
kanggigap	aoghk0320
kanggigap	mintblueya
kanggigap	yg52kim
kanggigap	parkbs64
kanggigap	cbssisa
kanggigap	nokall
kanggigap	MrRubbertree
kanggigap	gkdrndudlf
kanggigap	countpk
kanggigap	ksycore
kanggigap	seohimam
kanggigap	WBC9
kanggigap	comm_jun
kanggigap	mozziri
kanggigap	rsk1232
kanggigap	inmunhak
kanggigap	oij1019
kanggigap	srhjkh
kanggigap	bangun0730
kanggigap	love372
kanggigap	baba9010
kanggigap	myeong2011
kanggigap	goodman1208
kanggigap	jyh1852
kanggigap	heyjour
kanggigap	nan3367
kanggigap	HwangSunJa
kanggigap	munsamit
kanggigap	jjcaaa
kanggigap	dragsu
kanggigap	comefunny
kanggigap	julialld
kanggigap	gmren
kanggigap	junehyuklee
kanggigap	willowyw
kanggigap	cyantm
kanggigap	advfnm
kanggigap	jihun2185
kanggigap	puyo4734kr
kanggigap	kimyuminnim
kanggigap	dong3513
kanggigap	sunbird64
kanggigap	pinkbgbg
kanggigap	pwpurefog
kanggigap	kongyunkwon
kanggigap	kangyonggu92
kanggigap	indi11701
kanggigap	poseidon0503
kanggigap	Twit_Knight
kanggigap	nomadzone
kanggigap	orientkmg
kanggigap	econo95
kanggigap	sanghyun8686
kanggigap	ksk1728
kanggigap	yesclean
kanggigap	pks8744
kanggigap	xhwl0207
kanggigap	wjd64081
kanggigap	hongsamboy
kanggigap	eveselection
kanggigap	Jinibabywp
kanggigap	seestory
kanggigap	botankks
kanggigap	Arcshock
kanggigap	tinybelling
kanggigap	jaysince03
kanggigap	seyoungpapa1
kanggigap	luj7719
kanggigap	info1472
kanggigap	ruaqor9318
kanggigap	kjm830819
kanggigap	pangemonia1
kanggigap	hithot_korea
kanggigap	bwv82b
kanggigap	redogong
kanggigap	bgs4580
kanggigap	ciondrop
kanggigap	a94222
kanggigap	yka1972
kanggigap	zkrtpfu
kanggigap	bangoory
kanggigap	gmlaud1227
kanggigap	kug2010
kanggigap	HeavenMan9
kanggigap	cbktuorg
kanggigap	blue4usa
kanggigap	4861129
kanggigap	educationfact
kanggigap	b456789
kanggigap	yjmongtu
kanggigap	mq0411
kanggigap	lkj7372
kanggigap	sin65653
kanggigap	arnoldchoi
kanggigap	park01081
kanggigap	ohrangke34
kanggigap	infra016
kanggigap	ClubOrnage
kanggigap	donggla
kanggigap	sksnadmltkfa
kanggigap	684k
kanggigap	hanwomol
kanggigap	NO1_HONG
kanggigap	ownernchef
kanggigap	iradoggo
kanggigap	kyungwkang
kanggigap	simmaniman
kanggigap	wowo3911
kanggigap	E1hyung
kanggigap	renaissancian
kanggigap	gdaiwa79
kanggigap	ynd240
kanggigap	Arcturus_K
kanggigap	DELTA600
kanggigap	phmo06
kanggigap	mmmminz
kanggigap	deukhyung
kanggigap	gumyobi
kanggigap	jjinssu66
kanggigap	teacher811
kanggigap	billjjang
kanggigap	JUNSUNGAI
kanggigap	niobejazz
kanggigap	jaju0223
kanggigap	activavita
kanggigap	nature0302
kanggigap	stoolon
kanggigap	hhbien
kanggigap	thinkstone0224
kanggigap	sswin3535
kanggigap	DarkLuciferU
kanggigap	justin4211
kanggigap	dlgoddus57
kanggigap	uh6000
kanggigap	happylife6638
kanggigap	juno_tweet
kanggigap	jai4511617
kanggigap	oj7777
kanggigap	benivoli
kanggigap	dantean4268
kanggigap	powerkaram
kanggigap	RoxanaJeon
kanggigap	junuaaa
kanggigap	sltcp
kanggigap	sjh_2724
kanggigap	CharmSeoul
kanggigap	treeshin90
kanggigap	marandro
kanggigap	brighthand01
kanggigap	300seconds
kanggigap	k2valley
kanggigap	JunSeung1001
kanggigap	maewool
kanggigap	FreeFairJustice
kanggigap	kw4610
kanggigap	mjh1930
kanggigap	kanelria
kanggigap	jinjuin58
kanggigap	mypresidentahn
kanggigap	jeongeunok
kanggigap	leather71
kanggigap	Kyungminii
kanggigap	scarabaeus_
kanggigap	2eastshine
kanggigap	sanmaruda
kanggigap	icanican11
kanggigap	jhmoe82
kanggigap	yihs9119
kanggigap	joobbang
kanggigap	seotagi
kanggigap	alleea1
kanggigap	joonilife
kanggigap	hosang119
kanggigap	sii0972
kanggigap	kchlove2002
kanggigap	egunkim
kanggigap	sysenglish
kanggigap	mindllre
kanggigap	kas2233
kanggigap	jaehyun1201
kanggigap	fangel5
kanggigap	bogchiol
kanggigap	obsion
kanggigap	lec0229
kanggigap	princeminhd
kanggigap	dongyong12
kanggigap	yi_seul
kanggigap	Yongjin_Park
kanggigap	kscyc
kanggigap	gwnu
kanggigap	Baikal77
kanggigap	koreankumar
kanggigap	Fresh_Outdoor
kanggigap	cheawoni
kanggigap	fromz73
kanggigap	qorfltm
kanggigap	vnfmssmreo
kanggigap	sbokeee
kanggigap	creator2030
kanggigap	tae615
kanggigap	tlsskfk2
kanggigap	wtrose72
kanggigap	dyc1128
kanggigap	hkimes
kanggigap	hyosoonkim
kanggigap	petitjoo1
kanggigap	dlaudtlr2002
kanggigap	ansdudwo2000
kanggigap	hjh9501
kanggigap	wang3481
kanggigap	YonseiReview
kanggigap	tomin2372
kanggigap	BonoSang
kanggigap	skipper70630
kanggigap	cmlim76
kanggigap	daihyun1201
kanggigap	Edith_oh
kanggigap	jhpark0805
kanggigap	chungroh
kanggigap	Lord_HongUeo
kanggigap	jhlee21a
kanggigap	yunaology
kanggigap	YOOSORIM
kanggigap	doll0720
kanggigap	Devil_bot
kanggigap	pco79
kanggigap	ym2859
kanggigap	hunokk
kanggigap	yong8609
kanggigap	scdjws
kanggigap	crom3837
kanggigap	happy9520
kanggigap	hcw000
kanggigap	CafeTripti
kanggigap	newsedit2
kanggigap	kimhyeongsig999
kanggigap	james7luck
kanggigap	dusdns99
kanggigap	syd2516
kanggigap	kisa1206k
kanggigap	saranghazang
kanggigap	78H
kanggigap	ksm770729
kanggigap	manulapan
kanggigap	moosimco
kanggigap	madontwo
kanggigap	jjchung1959
kanggigap	yeji2588
kanggigap	helfenlyoo
kanggigap	adam666hawa
kanggigap	ahnskphoto
kanggigap	brucenam
kanggigap	englewood20
kanggigap	postksj
kanggigap	007oyh
kanggigap	leechnam
kanggigap	blueart66
kanggigap	minjoo4245
kanggigap	suwoncil
kanggigap	jeong4755
kanggigap	woongso
kanggigap	mjhanbs
kanggigap	fltpehf
kanggigap	Medurung
kanggigap	mookhayng
kanggigap	cha4443
kanggigap	chulj1
kanggigap	2montauk
kanggigap	treeoflife1995
kanggigap	HANYK1
kanggigap	psi7117
kanggigap	selgu77
kanggigap	YangkyunOh
kanggigap	_god0
kanggigap	horadrim77
kanggigap	hayagoyo
kanggigap	112kkk
kanggigap	po1387
kanggigap	giggle1004
kanggigap	sectleader
[truncated: 694,835 more rows]
