# Supplementary material for: Quantifying Discrepancies in Opinion Spectra from Online and Offline Networks
Source: PLoS One. 2015 Apr 27;10(4):e0124722. doi: 10.1371/journal.pone.0124722 (PMC4411172; doi:10.1371/journal.pone.0124722)
Supplement: S3 Dataset — Each line is a record of a legislator. The first column is the name of the legislator, and the rest columns are votes. A vote is encoded as 1 for yea, 2 for nay, 3 for abstention, and 4 for absence. The file is encoded with UTF-8 for Korean characters. (TXT) [file pone.0124722.s003.txt]

강기갑	2	1	1	1	2	4	4	4	4	4	4	4	4	4	4	4	4	4	4	4	4	4	4	4	4	4	4	4	4	4	4	4	4	4	4	4	4	4	4	4	4	4	4	4	4	4	4	4	4
강기정	4	4	1	1	4	1	4	1	4	1	1	1	1	1	1	1	1	1	1	1	1	1	1	4	4	1	1	1	4	1	1	4	1	1	1	1	1	1	1	1	3	1	1	1	1	1	4	1	4
강봉균	4	4	1	1	1	1	1	4	1	1	1	1	1	1	1	1	1	1	1	1	1	4	1	1	1	1	1	1	1	1	1	1	1	1	1	1	1	4	1	1	1	1	1	1	1	4	3	1	1
강승규	4	4	1	1	1	1	4	4	1	1	1	1	1	1	4	1	1	1	1	1	1	1	1	1	1	1	1	1	1	4	1	1	1	1	1	1	1	1	1	1	1	1	1	1	1	1	1	1	1
강용석	1	1	4	4	4	1	4	4	1	1	1	1	1	1	4	1	1	1	1	1	1	1	1	1	1	4	1	1	1	1	1	1	1	1	1	1	1	1	1	1	1	1	1	1	1	1	1	1	1
고흥길	1	1	1	1	1	1	1	1	4	4	1	1	1	1	1	1	1	1	1	1	1	1	1	1	1	1	1	1	1	1	1	1	1	1	1	1	1	1	1	1	1	1	1	1	1	1	1	1	1
곽정숙	2	1	1	1	2	1	2	1	4	4	4	4	4	4	1	1	1	1	1	1	1	1	1	1	1	1	3	1	1	1	1	1	1	1	1	1	1	1	1	1	2	4	4	2	1	1	1	2	1
권경석	1	1	1	1	1	1	1	1	1	1	1	1	1	1	1	1	1	1	1	1	4	4	1	4	4	3	4	4	4	4	1	4	1	1	4	1	1	1	1	4	1	1	1	1	1	1	1	1	1
권선택	1	1	1	1	1	1	1	1	1	1	1	1	1	1	1	1	1	1	1	1	1	1	1	1	1	1	1	1	1	1	1	1	1	1	2	2	1	1	1	1	4	4	4	1	1	1	1	1	1
권영길	2	1	1	1	2	1	4	1	4	4	4	1	1	1	1	1	1	1	1	1	1	1	1	1	1	1	3	1	1	1	1	1	1	1	1	1	1	1	1	1	2	1	1	2	1	1	1	2	1
권영세	4	4	1	1	4	1	1	4	4	4	4	4	4	4	1	1	1	1	1	1	1	1	4	4	4	1	1	1	1	1	1	4	1	1	1	1	1	4	1	1	1	1	1	1	1	1	1	1	1
권영진	1	1	1	1	1	1	1	1	1	1	1	1	1	1	1	1	1	1	1	1	1	1	1	1	1	1	1	1	1	1	1	1	1	1	1	1	1	1	1	1	1	1	1	1	1	1	1	1	1
권택기	1	1	1	1	2	4	2	1	1	1	1	1	1	1	1	4	1	1	1	1	1	1	1	1	1	1	1	1	1	1	1	1	1	1	1	1	1	1	1	1	1	1	1	1	1	1	1	1	1
김금래	1	1	1	1	1	1	1	1	1	1	1	1	1	1	1	1	1	1	1	1	1	1	1	1	1	1	1	1	1	1	1	1	1	1	1	1	1	1	1	4	4	4	4	4	4	4	4	1	4
김동성	1	1	4	4	4	1	1	1	1	1	1	1	1	1	1	1	1	1	1	1	1	1	1	1	1	1	3	1	1	1	1	1	1	1	1	1	1	1	1	1	1	1	1	1	1	1	1	1	1
김동철	1	1	1	1	1	1	4	1	1	1	1	4	4	1	1	1	1	1	1	4	1	1	1	1	4	1	1	1	1	1	1	1	1	1	1	1	1	4	1	1	1	1	1	1	1	1	1	1	1
김무성	4	4	1	1	1	4	3	1	4	4	1	1	1	1	1	1	4	4	4	4	4	4	4	4	4	1	4	4	4	4	3	1	1	1	1	1	1	1	1	1	1	4	4	4	4	1	1	1	1
김부겸	1	1	1	1	1	1	1	4	1	1	1	1	1	1	1	1	1	1	1	1	1	1	1	1	1	1	1	1	1	1	1	1	1	1	1	1	1	1	1	1	1	1	1	1	1	1	1	1	1
김상희	1	1	1	1	3	1	4	4	1	1	1	3	1	3	4	4	4	4	4	4	4	4	4	4	4	4	4	4	4	4	1	1	1	3	1	1	4	4	4	4	3	1	1	4	4	4	4	4	4
김선동	4	4	1	3	1	1	1	1	1	1	1	1	1	1	1	1	1	1	1	1	1	1	1	1	1	1	1	1	1	1	1	1	1	1	1	1	1	1	1	1	1	1	1	1	1	1	1	1	1
김성곤	4	4	1	1	1	1	1	4	4	4	1	1	1	1	4	1	1	1	1	1	1	1	4	1	1	4	1	1	1	1	1	1	1	1	1	1	4	1	1	1	3	1	1	1	1	1	3	4	1
김성수	1	1	1	1	1	4	4	4	1	1	1	1	1	1	1	1	1	1	1	1	1	1	1	1	1	1	1	1	1	1	1	1	1	1	1	1	4	1	1	1	1	1	1	1	1	1	1	1	1
김성식	1	1	1	1	1	1	1	4	1	1	1	1	1	1	1	1	1	1	1	1	1	1	1	1	1	1	1	1	1	1	1	1	1	1	1	1	1	1	1	1	1	1	1	1	1	1	1	1	4
김성조	4	4	1	1	1	1	4	4	4	4	4	1	1	1	1	1	1	1	1	1	1	1	1	1	1	1	1	1	1	1	1	1	1	1	1	1	1	1	1	1	1	1	1	1	1	1	1	1	1
김성태	1	1	4	4	4	4	4	4	1	1	1	1	1	1	1	1	1	1	1	1	1	1	1	1	1	1	1	1	1	1	1	1	1	1	1	4	1	4	4	1	1	1	1	4	4	4	1	1	1
김성회	1	1	1	1	1	4	4	4	1	1	3	1	1	1	1	1	1	1	1	1	1	1	1	1	1	1	1	1	1	1	1	1	1	1	1	1	1	1	1	1	1	1	1	1	1	1	1	1	1
김세연	1	1	1	1	1	1	1	1	1	1	1	1	1	1	1	1	1	1	1	1	1	1	1	1	1	1	1	1	1	1	1	1	1	1	1	1	1	1	1	1	1	1	1	1	1	1	1	1	1
김소남	4	1	1	3	1	1	1	1	1	1	1	1	1	1	1	1	1	1	1	1	1	1	1	1	1	1	1	1	1	1	1	1	1	1	1	1	1	1	1	1	1	1	1	1	1	1	1	1	1
김영록	1	1	1	1	1	4	4	1	4	4	4	4	4	4	1	1	1	1	1	1	1	1	1	1	1	1	1	1	1	1	1	1	1	1	1	1	1	1	1	1	1	1	1	1	1	1	1	1	1
김영우	1	4	1	1	1	1	2	1	1	1	1	1	1	1	1	1	1	1	1	1	1	1	1	1	1	1	1	1	1	1	1	1	1	1	1	1	1	1	1	1	1	1	1	1	1	1	1	1	1
김영진	4	4	1	1	1	1	1	1	4	4	4	1	1	1	4	1	1	1	1	1	1	1	4	4	4	1	4	4	4	4	4	4	4	4	4	4	1	4	4	4	4	4	4	4	4	4	4	1	4
김옥이	1	1	1	1	1	1	4	1	4	4	4	4	4	4	1	1	1	1	1	1	1	1	1	1	1	1	1	1	1	1	1	1	1	1	1	1	1	1	1	1	1	1	1	1	1	1	1	1	1
김용태	1	1	1	1	2	1	2	1	1	1	1	1	1	1	1	1	1	1	1	1	1	1	1	1	1	1	1	1	1	1	1	1	1	1	1	1	1	1	1	1	1	1	1	1	1	1	1	1	1
김유정	4	4	4	4	4	1	4	1	4	4	4	4	4	4	4	1	1	1	1	1	1	1	1	1	1	1	1	1	1	1	1	1	1	1	1	1	1	1	1	1	1	1	1	1	1	1	4	1	1
김을동	4	4	1	1	1	4	1	4	4	4	4	4	4	4	4	4	4	4	4	4	4	4	4	4	4	4	4	4	4	4	1	1	1	1	1	1	4	1	1	1	1	1	1	1	1	1	1	4	1
김재경	1	1	1	1	4	4	4	1	4	4	4	4	4	4	1	1	1	1	1	1	1	1	1	1	1	1	1	1	1	1	1	1	1	1	1	1	1	1	1	1	1	1	1	1	1	1	1	1	1
김재균	1	1	1	1	1	1	4	1	4	4	4	4	4	4	4	4	4	4	4	4	4	4	1	1	1	4	4	1	1	1	1	1	1	1	1	4	4	1	1	1	2	1	4	1	1	1	1	4	1
김재윤	2	1	1	1	1	1	1	1	1	1	1	1	1	1	1	1	1	1	1	1	1	1	1	1	1	1	1	1	1	1	1	1	1	1	1	1	1	1	1	1	2	1	1	1	1	1	3	1	1
김정권	1	1	1	1	1	1	1	1	4	4	4	4	4	4	1	1	1	1	1	1	1	1	1	1	1	1	4	4	4	4	1	1	1	3	1	1	1	1	1	1	1	1	4	1	1	1	1	1	1
김정훈	4	4	4	4	4	4	4	1	1	1	1	1	1	4	1	1	1	1	1	1	1	1	1	1	1	1	1	1	1	1	1	1	1	1	1	1	1	1	1	1	1	1	1	1	1	1	1	1	1
김진표	4	4	1	1	1	4	1	4	4	4	4	4	4	1	4	4	4	4	4	3	1	1	1	1	1	4	1	1	1	1	1	4	1	1	1	1	4	1	1	1	1	1	1	1	1	1	3	4	1
김충환	1	1	4	4	4	1	1	4	1	1	1	1	1	1	1	1	1	1	1	1	1	1	1	1	1	1	3	1	1	1	1	1	1	1	1	1	1	1	1	1	1	1	1	1	1	1	1	1	1
김태원	1	1	1	1	1	1	1	1	1	1	1	1	1	1	1	1	1	1	1	1	1	1	1	1	1	1	1	1	1	1	1	1	1	1	1	1	1	1	1	1	1	1	1	1	1	1	1	1	1
김태환	4	1	4	4	4	4	4	1	1	1	1	1	1	1	1	1	1	1	1	1	1	1	1	1	1	1	1	1	1	1	1	1	1	1	1	1	1	1	1	1	1	1	1	1	1	1	1	1	1
김학송	1	1	1	1	1	1	1	4	1	1	1	1	1	1	1	1	1	1	1	1	1	1	1	1	1	1	1	1	1	1	1	1	1	1	1	1	1	1	1	1	1	1	1	1	1	1	1	1	1
김효석	4	4	4	4	4	1	1	1	4	4	1	1	1	1	4	1	1	1	1	1	1	1	1	1	1	4	1	1	1	1	1	1	1	1	1	1	1	1	1	1	1	1	1	1	1	1	1	1	1
김효재	4	4	1	1	1	4	1	4	4	4	4	4	4	4	4	1	1	1	1	1	1	1	1	1	1	1	1	1	1	1	1	1	1	1	1	1	1	1	1	1	1	1	1	1	1	1	1	1	1
김희철	1	1	1	1	1	1	1	1	1	1	3	1	1	1	4	4	4	4	4	4	4	4	4	4	4	4	4	4	4	4	4	4	4	4	4	4	4	4	4	4	4	4	4	4	4	4	4	4	4
나경원	4	4	1	1	4	4	4	4	4	1	1	1	1	1	4	1	1	1	1	1	1	1	1	1	1	4	1	1	1	1	1	1	1	1	1	1	4	1	1	1	1	1	1	1	1	1	1	4	1
나성린	1	1	1	1	1	1	1	1	1	1	1	1	1	3	1	3	1	1	1	1	1	1	1	1	1	1	1	1	1	1	1	1	1	1	1	1	1	1	1	1	1	1	1	1	1	1	1	1	1
남경필	4	4	4	4	4	4	4	1	4	4	4	1	1	1	1	1	4	4	4	4	4	4	4	4	4	1	4	4	4	4	1	1	1	1	1	1	1	1	1	1	1	1	1	1	1	1	1	1	4
류근찬	1	1	1	1	1	1	1	1	4	4	4	4	4	4	4	1	1	1	1	1	1	1	1	1	1	4	1	1	1	1	1	1	1	1	1	1	4	1	1	1	1	1	1	1	1	1	1	4	1
박근혜	4	4	1	1	1	1	4	1	1	1	1	1	1	1	1	1	1	1	1	1	1	1	1	1	4	1	1	1	1	1	4	4	4	1	1	1	1	1	1	1	1	1	1	1	1	1	1	1	1
박기춘	1	1	1	1	4	1	1	1	1	1	1	1	1	1	1	1	1	1	1	1	1	1	1	1	1	1	1	1	1	1	1	1	1	1	1	1	1	1	1	1	1	1	1	1	1	1	3	1	1
박민식	1	1	1	1	1	4	1	1	1	1	1	1	1	1	1	1	1	1	1	1	1	1	1	1	1	1	1	1	1	1	1	1	1	1	1	1	1	1	1	1	1	1	1	1	1	1	1	1	1
박보환	1	1	1	1	1	1	1	1	1	1	1	1	1	1	1	1	1	1	1	1	1	1	1	1	1	1	1	1	1	1	1	1	1	1	1	1	1	1	1	1	1	1	1	1	1	1	1	1	1
박상은	1	1	4	4	4	4	4	4	1	1	1	1	1	1	1	1	1	1	1	1	1	1	1	1	1	1	1	1	1	1	1	1	1	1	1	1	1	1	1	1	1	1	1	1	1	1	1	1	1
박순자	1	1	1	3	1	1	1	4	4	4	4	4	4	4	4	4	4	4	4	4	4	4	4	4	4	4	4	4	4	4	4	4	4	4	4	4	4	4	4	4	1	1	1	1	1	1	1	4	1
박영선	4	4	1	3	1	4	1	4	4	4	4	4	4	4	4	1	1	1	1	1	1	1	1	1	1	4	1	1	1	1	1	1	1	1	1	1	4	1	1	1	4	4	4	4	4	4	4	4	4
박영아	4	4	1	1	1	1	1	4	1	1	1	1	1	1	1	1	1	1	1	1	1	1	1	1	1	1	1	1	1	1	1	1	1	1	1	1	1	2	1	1	1	1	1	1	1	1	1	1	1
박은수	2	1	1	1	1	4	4	4	1	1	1	1	1	1	1	1	1	1	1	1	1	1	1	1	1	1	1	1	1	1	1	1	1	1	1	1	1	1	1	1	1	1	1	1	1	1	3	1	1
박주선	4	4	1	1	1	1	1	1	4	4	4	4	4	4	4	4	4	4	4	4	4	4	4	4	4	4	4	4	4	4	1	1	1	1	1	1	4	1	1	1	1	1	1	1	1	1	1	4	1
박지원	3	1	1	1	1	1	1	1	1	1	1	1	1	1	4	4	4	4	4	4	4	4	4	1	4	4	1	1	4	1	4	4	4	4	1	1	4	1	1	4	1	1	4	1	1	4	2	4	1
박진	4	4	1	1	1	1	1	1	4	1	1	1	1	1	1	1	1	1	1	1	1	1	1	1	1	1	1	1	1	1	1	1	1	1	1	1	1	1	1	1	1	1	1	1	1	1	1	1	1
배영식	1	1	1	1	1	1	1	1	3	1	1	1	1	1	4	1	1	1	1	1	1	1	1	1	1	4	1	1	1	1	1	1	1	1	1	1	4	1	1	1	1	1	1	1	1	1	1	4	1
배은희	4	4	1	1	1	1	1	1	1	1	1	1	1	1	1	1	1	1	1	1	1	1	1	1	1	1	1	1	1	1	1	1	1	1	1	1	1	1	1	1	1	1	1	1	1	1	1	1	1
백성운	1	1	4	4	4	1	4	1	1	1	1	1	1	1	1	1	1	1	1	1	1	1	1	1	1	1	1	1	1	1	1	1	1	1	1	1	1	1	1	1	1	1	1	1	1	1	1	1	1
백원우	4	4	1	1	4	4	4	1	4	4	4	4	4	4	1	4	1	4	4	4	1	1	1	1	1	1	1	1	1	1	4	4	4	4	4	4	1	4	4	1	4	4	4	1	1	1	4	1	4
백재현	1	1	1	1	1	1	1	1	1	1	1	1	1	1	4	1	1	1	1	1	1	1	1	1	1	1	1	1	1	1	1	1	1	1	1	4	1	1	1	1	1	4	1	1	1	1	2	1	1
변재일	4	4	1	1	1	1	4	1	1	1	1	1	1	1	1	1	1	1	1	1	1	1	1	1	1	1	1	1	1	1	1	1	1	1	1	1	1	1	1	1	1	1	1	1	1	1	4	1	4
서병수	4	4	1	1	1	1	1	1	1	1	1	1	1	1	1	1	1	1	1	1	1	1	1	1	1	1	1	1	1	1	1	1	1	1	1	1	4	1	1	1	1	1	1	1	1	1	1	1	1
서상기	4	4	4	4	4	4	4	1	1	1	1	1	1	1	1	1	1	1	1	1	1	1	1	1	1	1	1	1	1	1	1	1	1	1	1	1	1	1	1	1	1	1	1	1	1	1	1	1	1
서종표	1	1	1	1	1	1	1	1	1	1	1	1	1	1	1	1	1	1	1	1	1	1	1	1	1	1	1	1	1	1	1	1	1	1	1	1	1	1	1	1	3	1	1	1	1	1	3	1	1
손범규	1	1	1	1	1	1	1	4	1	1	1	1	1	1	4	1	1	1	1	1	1	1	1	1	1	1	1	1	1	1	1	1	1	1	1	1	1	1	1	1	1	1	1	1	1	1	1	1	1
손숙미	1	1	1	1	1	1	1	4	1	1	1	1	1	1	4	4	4	4	4	4	4	4	1	1	1	4	1	1	1	1	1	1	1	1	1	1	4	1	1	1	1	1	1	1	1	1	1	4	1
송광호	4	4	4	4	4	1	4	4	4	4	4	4	4	4	1	1	3	1	1	1	1	1	1	1	1	1	1	1	1	1	1	1	1	1	1	1	1	1	1	1	1	1	1	1	1	1	1	1	1
송영선	1	4	4	4	4	4	1	1	4	4	4	4	4	4	1	1	1	1	1	1	1	1	1	1	1	1	4	1	1	1	1	1	1	1	1	1	1	1	1	1	1	4	4	4	1	1	1	1	3
송훈석	1	1	1	1	1	1	3	4	1	1	1	1	1	1	1	1	1	1	1	1	1	1	1	1	1	1	1	1	1	1	1	1	1	1	1	1	1	1	1	1	1	1	1	1	1	1	1	1	1
신상진	1	1	1	1	1	1	1	4	1	1	1	1	1	1	4	3	4	4	4	4	4	4	4	4	4	4	4	4	4	4	1	1	1	1	1	1	4	1	1	1	1	1	1	1	1	1	1	4	1
신성범	1	1	1	1	1	4	4	1	1	1	1	1	1	2	1	3	1	1	1	1	1	1	1	1	1	1	1	1	1	1	1	1	1	1	1	1	1	1	1	1	1	1	3	1	1	1	1	1	1
신영수	1	1	1	1	1	4	4	1	1	1	1	1	1	1	4	4	4	4	4	4	4	4	4	4	4	4	4	4	4	4	4	4	4	4	4	4	4	4	4	1	1	1	1	1	1	1	1	4	1
심재철	1	1	1	1	1	1	3	1	1	1	1	1	1	1	1	1	1	1	1	1	1	1	1	1	1	1	1	1	1	1	1	1	1	1	1	1	1	1	1	1	1	1	1	1	1	1	1	1	1
안경률	1	1	1	1	1	4	4	4	4	4	4	4	4	4	4	1	1	1	1	1	1	1	1	1	1	4	1	1	1	1	1	1	1	1	1	1	4	1	1	1	1	1	1	1	1	1	1	4	1
안민석	1	1	1	1	1	1	1	1	4	4	4	1	1	1	1	1	1	1	1	1	1	1	1	1	4	1	1	1	1	1	1	1	1	1	1	1	1	1	1	1	1	1	1	1	1	1	3	1	1
안상수	4	4	4	4	4	4	4	4	4	4	4	4	4	4	4	4	4	4	4	1	1	1	4	1	1	4	1	1	1	1	1	1	1	1	1	1	4	1	1	1	1	1	1	1	1	1	1	4	1
안형환	1	1	1	1	1	4	4	1	1	1	1	1	1	1	1	1	1	1	1	1	1	1	1	1	1	1	1	1	1	1	1	1	1	1	1	1	1	1	1	1	1	1	1	1	1	1	1	1	1
안홍준	4	4	1	1	1	4	4	1	1	1	1	1	1	1	1	1	1	1	1	1	1	1	1	1	1	1	1	1	1	1	1	1	1	1	1	3	1	1	1	1	1	1	1	1	1	1	1	1	1
안효대	1	1	1	1	1	1	1	1	1	1	1	1	1	1	1	1	1	1	1	1	1	1	1	1	1	1	1	1	1	1	1	1	1	1	1	1	1	1	1	1	1	1	1	1	1	1	1	1	1
양승조	1	1	1	1	1	1	1	1	1	1	1	1	1	1	1	1	1	1	1	1	1	1	1	1	1	1	1	1	1	1	1	1	1	1	1	1	1	1	1	1	1	1	1	1	1	1	3	1	1
여상규	1	1	1	1	1	1	4	4	1	1	1	4	4	4	1	1	1	1	1	1	1	1	1	1	1	1	1	1	1	1	4	4	1	1	1	1	1	1	1	1	1	1	1	1	1	1	1	1	1
오제세	1	1	1	1	4	4	4	1	1	1	1	1	1	1	1	1	1	4	1	1	1	1	1	1	4	1	1	1	1	1	1	1	1	1	1	1	1	1	1	1	1	1	4	1	1	1	3	1	1
우윤근	1	1	4	4	4	1	1	1	4	4	4	4	4	4	1	1	1	1	1	1	1	1	1	1	1	1	1	1	1	1	1	1	1	1	1	1	1	1	1	1	1	1	1	4	4	4	4	1	4
우제창	1	1	1	1	1	4	4	4	1	1	1	1	1	1	4	1	1	1	4	1	1	1	1	1	1	1	1	1	1	1	1	1	1	1	1	1	1	1	1	3	1	1	1	1	1	1	2	1	1
원유철	1	1	1	1	1	1	3	4	4	4	4	4	4	4	1	1	1	1	1	1	1	1	1	1	1	1	1	1	1	1	1	1	1	1	1	1	1	1	1	1	1	1	1	1	1	1	1	1	1
원혜영	1	1	1	1	1	4	1	1	1	1	1	1	1	1	1	1	1	1	1	4	1	1	4	4	1	1	1	1	4	1	4	1	4	4	4	1	1	4	1	4	4	4	1	1	1	1	3	1	1
원희룡	1	1	4	4	4	1	2	1	1	1	1	1	1	1	1	1	1	1	1	1	1	1	1	1	1	1	1	1	1	1	1	1	1	1	1	1	1	1	1	1	1	1	1	1	1	1	1	1	4
원희목	1	4	1	1	1	1	1	1	1	1	1	1	1	1	1	1	1	1	1	1	1	1	1	1	1	1	1	1	1	1	1	1	1	1	1	1	1	1	1	1	1	1	1	1	1	1	1	1	1
유선호	1	1	1	1	1	1	4	4	4	4	4	4	4	4	4	4	4	4	4	4	4	4	1	1	1	4	1	1	1	1	4	1	1	1	1	1	4	1	1	4	4	1	1	1	1	4	3	4	4
유성엽	2	1	1	1	3	1	3	1	1	1	1	1	1	1	1	1	1	1	1	1	1	1	1	1	1	1	1	1	1	1	1	1	1	3	1	1	1	1	1	1	2	1	1	1	1	1	1	2	1
유승민	4	4	4	4	4	4	4	1	1	1	1	1	1	1	1	1	1	1	1	1	1	1	1	1	1	1	1	1	1	1	1	1	1	1	1	1	1	1	1	4	1	1	1	1	1	1	1	1	1
유일호	1	1	1	1	1	4	4	1	1	1	1	1	1	1	1	1	1	1	1	1	1	1	1	1	1	1	1	1	1	1	1	1	1	1	1	1	1	1	1	1	1	1	1	1	1	1	1	1	1
유재중	4	4	1	1	1	1	4	1	1	1	1	1	1	1	1	1	1	1	1	1	1	1	1	1	1	1	1	1	1	1	1	1	1	1	1	1	1	1	1	1	1	1	1	1	1	1	1	1	1
유정복	1	1	1	1	1	1	3	1	1	1	1	1	1	1	1	1	1	1	1	1	1	1	1	1	1	1	1	1	1	1	1	1	1	1	1	1	1	1	1	1	1	1	1	1	1	1	1	1	1
유정현	1	4	1	1	1	1	3	1	1	1	1	1	1	1	1	1	1	1	1	1	1	1	1	1	1	1	1	1	1	1	1	1	1	1	1	1	1	1	1	1	1	1	1	1	1	1	1	1	1
윤상현	1	1	1	1	1	1	1	4	4	4	4	4	4	4	4	1	1	1	1	1	1	1	4	1	1	4	1	1	1	1	1	1	1	1	1	1	4	1	1	1	1	1	1	1	1	1	1	4	1
윤석용	1	1	1	1	1	1	1	4	1	1	1	1	1	1	1	1	1	1	1	1	1	1	1	1	1	1	1	1	1	1	1	1	1	1	1	1	1	1	1	1	1	1	1	1	1	1	1	1	1
이군현	1	4	1	1	1	1	4	4	4	4	4	1	1	1	4	4	4	4	4	4	4	4	4	4	4	4	4	4	4	4	4	4	4	4	4	4	4	4	4	4	4	4	4	4	4	1	1	4	1
이낙연	1	1	1	1	1	1	1	1	1	1	1	1	1	1	1	1	1	1	1	1	1	1	1	1	1	1	1	1	1	1	1	1	1	1	1	1	1	1	1	1	1	1	1	1	1	1	1	1	1
이미경	2	1	1	1	1	4	4	4	1	1	1	1	1	1	4	4	4	4	4	4	1	1	1	1	1	4	4	4	4	4	4	4	4	4	4	4	4	4	4	4	4	1	1	1	1	1	4	4	4
이범관	4	4	4	4	4	4	4	1	4	1	1	1	1	1	1	1	1	1	1	1	1	1	1	1	1	1	1	1	1	1	1	1	1	1	1	1	1	4	1	1	1	1	1	1	1	1	1	1	1
이범래	4	4	1	1	1	1	1	1	4	4	4	4	4	4	1	1	1	1	1	1	1	1	1	1	1	1	1	1	1	1	1	1	1	1	1	1	1	1	1	1	1	1	1	1	1	1	1	1	1
이병석	4	4	1	1	1	1	4	4	4	4	4	4	4	4	4	4	4	4	4	4	4	4	1	1	1	4	1	1	1	1	1	1	1	1	1	1	4	1	1	1	1	4	4	4	4	1	1	4	1
이사철	1	1	1	1	1	1	1	4	1	1	1	1	1	1	1	1	1	1	1	1	1	1	1	1	1	1	1	1	1	1	1	1	1	1	1	1	1	1	1	1	4	1	1	1	1	1	1	1	1
이상민	4	4	1	1	1	4	1	4	4	4	4	4	4	4	1	1	1	1	1	1	1	1	4	1	1	1	1	1	1	1	1	1	1	1	2	2	1	1	1	3	3	1	1	3	3	1	1	1	1
이석현	2	1	3	1	1	4	4	1	1	1	1	1	1	1	4	4	4	4	4	4	4	4	1	1	1	4	1	1	1	1	4	4	1	1	1	1	4	1	1	1	4	4	4	1	1	4	4	4	4
이성헌	4	4	1	1	1	1	1	4	4	4	4	4	4	4	1	1	1	1	1	1	1	1	1	1	1	1	1	1	1	1	1	1	1	1	1	1	1	1	1	1	1	1	1	1	1	1	1	1	1
이애주	4	4	1	1	1	1	2	1	1	1	1	1	1	1	1	1	1	1	1	1	1	1	1	1	1	1	1	1	1	1	1	1	1	1	1	1	1	1	1	1	1	1	1	1	1	1	1	1	1
이용경	1	1	1	1	1	1	4	4	1	1	1	1	1	1	1	4	4	4	4	4	4	4	4	4	4	1	4	4	4	4	4	4	4	4	4	4	1	4	4	4	3	1	4	1	1	1	1	1	1
이용섭	1	1	1	1	1	4	1	1	1	1	1	1	1	1	1	1	1	1	1	1	1	1	1	1	3	1	1	1	1	1	1	1	1	4	1	1	1	1	1	1	1	1	1	1	1	1	3	1	1
이윤석	1	1	1	1	1	1	1	1	4	4	4	4	4	4	1	1	1	1	1	1	1	1	1	1	1	1	1	1	1	1	1	1	1	1	1	1	1	1	1	1	1	1	1	1	1	1	1	1	1
이윤성	4	4	3	1	4	4	4	1	1	1	1	1	1	1	1	1	1	1	1	1	1	1	1	1	1	1	1	1	1	1	1	1	1	1	1	1	1	1	1	1	1	1	1	1	1	1	1	1	1
이은재	4	4	1	1	1	1	1	1	4	4	4	4	4	4	1	1	1	1	1	1	1	1	1	1	1	1	1	1	1	1	1	1	1	1	1	1	1	1	1	1	1	1	1	1	1	1	1	1	1
이인기	4	4	1	1	1	1	2	4	1	1	1	1	4	1	1	1	1	1	1	1	1	1	1	1	1	3	1	1	1	1	1	1	1	1	1	1	3	1	1	1	1	1	1	1	1	1	1	1	1
이인제	4	4	1	1	1	4	1	1	1	1	1	1	1	1	4	1	1	1	1	1	1	1	1	1	1	4	1	1	1	1	1	1	1	1	1	1	4	1	1	1	1	4	4	4	4	4	4	4	4
이재선	1	1	1	1	1	4	4	1	1	1	1	1	1	1	1	1	1	1	1	1	1	1	1	1	1	1	1	1	1	1	1	1	1	1	1	1	1	1	1	1	1	1	1	1	1	4	1	1	1
이정현	1	1	1	1	1	4	4	1	1	1	1	1	1	1	1	1	1	1	1	1	1	1	1	1	1	1	1	1	1	1	1	1	1	1	1	1	1	1	1	1	1	1	1	1	1	1	1	1	1
이정희	2	1	1	1	2	1	2	4	4	4	4	4	4	4	1	1	1	1	1	1	1	1	1	1	1	1	3	1	1	1	1	1	1	1	1	1	1	1	1	1	2	1	1	2	1	1	4	2	4
이종걸	4	4	1	1	1	4	3	1	1	1	1	1	1	1	4	4	4	4	4	4	4	4	4	4	4	4	4	4	4	4	4	4	4	4	4	4	4	4	4	1	3	4	4	4	4	4	4	4	4
이종혁	1	1	1	1	4	4	4	1	1	1	1	1	1	1	1	1	1	1	1	1	1	1	1	1	1	1	1	1	1	1	1	1	1	1	1	1	1	1	1	1	1	1	1	1	1	1	1	1	1
이주영	4	4	1	1	4	4	4	1	4	4	4	1	1	1	1	1	1	1	1	1	1	1	1	1	1	1	1	1	1	1	1	1	1	1	1	1	1	1	1	1	1	1	1	1	1	1	1	1	1
이진복	1	1	1	1	1	1	1	1	1	1	1	1	1	1	1	1	1	1	1	1	1	1	1	1	1	1	1	1	1	1	1	1	1	1	1	1	1	1	1	1	1	1	1	1	1	1	1	1	1
이철우	1	1	1	1	1	1	4	4	4	4	4	4	4	4	1	1	1	1	1	1	1	1	1	1	1	1	1	1	1	1	1	1	1	1	1	1	1	1	1	1	1	1	1	1	1	1	1	1	1
이춘석	1	1	1	1	1	1	1	1	4	1	1	1	1	1	1	1	1	1	1	1	1	1	4	4	1	1	1	1	1	1	1	1	1	1	1	1	1	1	1	1	1	1	1	1	1	1	3	1	1
이춘식	1	1	1	1	1	1	4	1	1	1	1	1	1	1	1	1	1	1	1	1	1	1	1	1	1	1	1	1	1	1	1	1	1	1	1	1	1	1	1	1	1	1	1	1	1	1	1	1	1
이학재	1	1	1	1	1	1	3	4	4	4	4	4	4	1	1	1	1	1	1	1	1	1	1	1	1	1	1	1	1	1	1	1	1	1	1	1	1	1	1	1	1	1	1	1	1	1	1	1	1
이한성	1	1	1	1	1	1	1	1	1	1	1	1	1	1	1	1	1	1	1	1	1	1	1	1	1	1	1	1	1	1	1	1	1	1	1	1	1	1	1	1	1	1	1	1	1	4	1	1	1
이해봉	1	1	1	1	1	1	1	1	1	1	1	1	1	1	1	1	1	1	1	1	1	1	1	1	1	1	1	1	1	1	1	1	1	1	1	1	1	1	1	1	1	4	4	1	3	1	1	1	1
이혜훈	1	1	4	4	4	4	4	1	1	1	1	1	1	1	1	1	1	1	1	1	1	1	1	1	1	1	3	1	1	1	1	1	1	1	1	1	1	1	1	1	1	1	1	1	1	1	1	1	1
이화수	1	1	1	1	1	1	1	1	1	1	1	1	1	1	1	1	1	1	1	1	1	1	1	1	1	1	1	1	1	1	1	1	1	1	1	1	1	1	1	1	1	1	1	1	1	1	1	1	1
임영호	1	1	4	4	4	1	4	1	1	1	1	1	1	1	1	1	1	1	1	1	1	1	1	3	1	1	1	1	1	1	1	1	1	1	4	4	1	4	4	1	2	1	1	1	1	1	1	1	1
임해규	1	1	4	4	4	4	4	4	1	1	1	1	1	1	1	1	1	1	1	1	1	1	1	1	1	1	1	1	1	1	1	1	1	1	1	1	1	1	1	1	1	1	1	1	1	1	1	1	1
장제원	1	1	4	4	4	4	4	4	1	1	1	1	1	1	1	1	1	1	1	4	1	1	1	1	1	1	1	1	1	1	1	1	1	1	1	1	1	1	1	1	3	1	1	1	1	1	1	1	1
전병헌	4	4	4	4	4	4	4	1	4	4	4	4	4	3	4	4	4	4	4	4	4	4	4	4	4	4	4	4	4	4	4	4	4	4	4	4	4	4	4	4	4	4	4	4	4	4	3	4	4
전여옥	1	4	4	4	4	1	1	4	1	1	1	1	1	1	4	4	4	4	4	4	4	4	4	4	4	4	4	4	4	4	4	4	4	4	4	4	4	4	4	4	4	4	4	4	4	4	4	4	4
전현희	1	1	1	1	1	1	1	1	1	1	1	1	1	1	1	1	1	1	1	1	1	1	1	1	1	1	1	1	1	1	1	1	1	1	1	1	1	1	1	1	4	1	1	1	1	1	4	4	1
전혜숙	1	1	4	4	4	1	1	1	1	1	1	1	1	1	1	1	1	1	1	1	1	1	1	1	1	1	1	1	1	1	1	1	1	1	1	1	1	1	1	1	4	1	1	1	1	1	2	1	1
정갑윤	1	1	1	1	1	4	4	1	4	4	4	4	4	4	1	1	1	1	1	1	1	1	1	1	1	1	1	1	1	1	1	1	1	1	1	1	1	1	1	1	1	1	1	1	1	1	1	1	1
정두언	1	1	4	4	4	4	4	4	4	4	4	4	4	4	4	1	1	1	1	1	1	1	1	1	1	4	1	1	1	1	1	1	1	1	1	1	4	1	1	1	1	1	1	1	1	1	1	4	1
정몽준	1	4	4	4	4	1	1	4	4	4	4	4	4	4	4	4	4	4	4	4	4	4	4	4	4	4	4	4	4	4	4	4	4	4	4	4	4	4	4	4	4	4	4	4	4	4	4	4	4
정미경	1	1	1	1	1	1	1	1	4	4	4	4	4	4	1	1	1	1	1	1	1	1	1	1	1	1	4	1	1	1	1	1	1	1	1	1	1	1	1	1	1	1	1	1	1	1	1	1	1
정병국	4	1	1	1	4	4	4	1	4	4	4	4	4	4	1	4	4	4	4	1	1	1	1	1	1	1	1	1	1	1	1	1	1	1	1	1	1	1	1	1	1	1	1	1	1	1	1	1	1
정세균	4	4	1	1	1	1	4	4	4	4	3	1	1	1	1	1	1	1	1	1	1	1	1	1	1	1	1	1	1	1	1	1	1	4	4	1	1	4	1	1	4	4	4	4	4	4	4	1	4
정양석	4	4	1	1	1	1	1	4	1	1	1	1	1	1	1	1	1	1	1	1	1	1	1	1	1	1	1	1	1	1	1	1	1	1	1	1	1	1	1	1	1	1	1	1	1	1	1	1	1
정옥임	1	3	1	1	2	4	4	1	4	4	4	4	4	4	1	1	1	1	1	1	1	1	1	1	1	1	1	1	1	1	1	1	1	1	1	1	1	1	1	1	1	1	1	1	1	1	1	1	1
정의화	1	1	4	4	4	1	1	4	1	1	1	1	1	1	4	1	1	1	1	1	1	1	1	1	1	1	1	1	1	1	1	1	1	1	1	1	1	1	1	1	1	1	1	1	1	1	1	1	1
정장선	1	1	1	1	1	1	1	1	1	1	1	1	1	1	1	1	1	1	1	1	1	1	1	1	1	1	1	1	1	1	1	1	3	1	1	1	1	1	1	1	1	1	1	4	4	4	4	1	4
정진섭	1	1	1	1	1	1	1	1	1	1	1	1	1	1	1	1	1	1	1	1	1	1	1	1	1	1	1	1	1	1	1	1	1	1	1	1	1	1	1	1	1	1	1	1	1	1	1	1	1
정태근	1	1	4	4	4	1	1	4	1	1	1	1	1	1	1	1	1	1	1	1	1	1	1	1	1	1	1	1	1	1	1	1	1	1	1	1	1	1	1	1	1	1	1	1	1	1	1	1	1
정하균	1	1	1	1	1	1	1	1	1	1	1	1	1	1	1	1	1	1	1	1	1	1	1	1	1	1	1	1	1	1	1	1	1	1	1	1	1	1	1	1	1	1	1	1	1	1	1	1	1
정희수	4	4	1	1	1	1	4	1	1	1	1	1	1	1	1	1	1	1	1	1	1	1	1	1	1	1	1	1	1	1	1	1	1	1	1	1	1	1	1	1	1	1	1	1	1	1	1	1	1
조경태	4	4	4	4	4	4	4	4	4	4	4	4	4	4	4	4	4	4	4	4	4	4	4	4	4	4	4	4	4	4	4	4	4	4	4	4	4	4	4	4	4	4	4	4	4	4	4	4	4
조문환	1	1	1	1	2	1	1	1	1	1	1	1	1	1	1	1	1	1	1	1	1	1	1	1	1	1	1	1	1	1	4	1	1	1	1	1	1	1	1	1	3	1	1	1	1	1	1	1	1
조배숙	1	1	1	1	4	1	4	1	1	1	1	1	1	1	4	1	1	1	1	1	1	1	1	1	4	1	4	4	4	4	1	1	1	1	1	1	1	1	1	1	1	1	1	1	1	4	4	1	4
조영택	4	4	1	1	1	1	1	1	1	1	1	1	1	1	4	1	1	1	4	4	1	1	1	1	1	1	1	1	1	1	1	1	1	1	1	1	1	1	1	1	1	1	1	1	1	1	3	1	1
조원진	4	4	1	1	1	4	4	1	1	1	1	1	1	1	1	1	1	1	1	1	1	1	1	1	1	1	1	1	1	1	1	1	1	1	1	1	1	1	1	1	3	1	1	1	1	1	1	1	1
조윤선	1	1	1	1	1	4	4	4	4	4	4	4	4	4	4	1	1	1	1	1	1	1	1	1	1	4	1	1	1	1	1	1	1	1	1	1	4	1	1	1	1	1	1	1	1	1	1	4	1
조전혁	4	4	3	4	4	4	4	1	1	1	1	1	1	1	4	1	1	1	1	1	1	1	1	1	1	4	1	1	1	1	1	1	1	1	1	1	4	1	1	1	1	1	1	1	1	1	1	4	1
주광덕	1	1	1	1	1	1	1	1	1	1	1	1	1	1	1	1	1	1	1	1	1	1	1	1	1	1	1	1	1	1	1	1	1	1	1	1	1	1	1	1	1	1	1	1	1	1	1	1	1
주성영	4	4	4	4	4	4	4	4	4	4	4	4	4	4	1	1	1	1	1	1	1	1	1	1	1	1	1	1	1	1	1	1	1	1	1	1	1	1	1	1	1	4	4	4	1	1	1	1	1
주승용	1	1	4	4	4	1	1	1	4	4	4	1	1	1	1	1	1	1	1	1	1	1	1	1	1	1	1	1	1	1	1	1	1	1	1	1	1	1	1	4	4	4	4	4	4	1	3	1	1
주호영	1	1	1	1	1	1	1	1	1	1	1	1	1	1	1	1	1	1	1	1	1	1	1	1	3	1	1	1	1	1	1	1	1	1	1	1	1	1	1	1	1	1	1	1	1	1	1	1	1
진성호	1	1	1	1	1	4	3	1	1	1	1	1	1	1	1	1	1	1	1	1	1	1	1	1	1	1	1	1	1	1	1	1	1	1	1	1	1	1	1	1	1	1	1	1	1	1	1	1	1
진수희	4	4	1	1	1	4	3	1	1	1	1	1	1	3	1	1	1	1	1	1	1	1	1	1	1	1	1	1	1	1	1	1	1	1	1	1	1	1	1	1	4	4	4	4	4	1	1	1	4
진영	4	4	4	4	4	4	4	4	1	1	1	1	1	1	1	1	1	1	1	1	1	1	1	1	1	1	1	1	1	1	1	1	1	1	1	1	1	1	1	1	1	1	1	1	1	1	1	1	1
차명진	1	1	1	1	3	4	3	4	4	4	4	4	4	4	1	1	1	1	1	1	1	1	1	1	1	1	1	1	1	1	1	1	1	1	1	1	1	1	1	1	1	1	1	1	1	1	1	1	1
천정배	1	1	1	1	1	4	4	1	4	4	4	4	4	4	4	4	4	4	4	4	4	4	1	1	1	4	1	1	1	1	1	1	1	1	1	1	4	1	1	1	4	1	1	1	1	1	4	4	1
최경환	4	4	1	1	1	1	1	1	4	4	4	4	4	1	1	1	1	1	1	1	1	2	4	4	4	1	4	1	1	1	1	1	1	1	1	1	1	1	1	1	1	1	1	1	1	1	1	1	1
최구식	1	1	1	1	1	1	1	1	1	1	1	1	1	1	4	1	1	1	1	1	1	1	1	1	1	4	1	1	1	1	1	1	1	1	1	1	1	1	1	1	1	1	1	1	1	1	1	1	1
최병국	1	1	1	1	1	1	1	1	1	1	1	1	1	1	1	1	1	1	1	1	1	1	1	1	1	1	1	1	1	1	1	1	1	1	1	1	1	1	1	1	1	1	1	1	1	1	1	1	1
최영희	1	1	1	1	3	1	1	1	1	1	1	1	1	1	1	1	1	1	1	1	1	1	1	1	1	1	1	1	1	1	1	1	1	1	1	1	1	4	4	4	3	1	1	1	1	1	3	1	1
최재성	4	4	1	1	1	1	4	1	4	4	4	1	1	4	4	1	1	1	1	1	1	1	4	1	1	4	1	1	1	1	4	4	4	4	4	4	4	4	4	4	4	4	4	4	4	4	4	4	4
추미애	1	1	4	4	4	1	3	4	4	4	4	4	4	4	1	1	1	1	1	1	1	1	1	1	1	1	4	1	1	1	1	1	1	1	1	1	1	1	1	1	4	4	4	4	4	4	4	3	4
한선교	1	1	4	4	4	1	1	4	1	1	1	1	1	1	4	4	4	4	4	4	4	4	4	4	1	4	1	1	1	1	1	1	1	1	1	1	4	1	1	1	1	1	1	1	1	1	1	4	1
허원제	1	1	1	1	1	1	4	1	4	1	1	1	1	1	1	1	1	1	1	1	1	1	1	1	1	1	1	1	1	1	1	1	1	1	1	1	1	1	1	1	1	1	1	1	1	1	1	1	1
허천	1	1	1	1	1	1	1	1	1	1	1	1	1	1	1	1	1	4	1	1	1	1	1	1	1	1	1	1	1	1	1	1	1	1	1	1	1	1	1	1	1	1	1	1	1	1	1	1	1
허태열	1	1	1	1	4	1	1	4	4	4	4	4	4	4	4	1	1	3	1	1	1	1	1	1	1	4	1	1	1	1	4	4	4	1	1	1	4	1	1	1	4	1	1	1	1	1	1	1	1
현기환	1	1	1	1	1	1	4	1	1	1	1	1	1	1	1	1	1	1	1	1	1	1	1	1	1	1	1	1	1	1	1	1	1	1	1	1	1	1	1	1	1	1	1	1	1	1	1	1	1
홍일표	4	4	1	1	1	1	1	1	1	1	1	1	1	1	1	1	1	1	1	1	1	1	1	1	1	1	1	1	1	1	1	1	1	1	1	1	1	1	1	1	1	1	1	4	1	1	1	1	1
홍재형	1	1	1	1	1	4	4	1	1	1	1	1	1	1	1	1	1	1	1	1	1	1	1	1	1	1	1	1	1	1	1	1	1	1	1	1	1	1	1	1	1	1	1	1	1	1	1	1	1
홍정욱	1	1	1	1	1	1	1	4	1	1	1	1	1	1	4	4	4	4	4	4	4	4	4	4	4	4	4	4	4	4	4	4	4	4	4	4	4	4	4	4	4	4	4	4	4	4	4	4	4
홍준표	4	4	1	1	1	4	1	1	1	1	1	1	1	1	1	1	1	1	1	1	1	1	1	1	1	1	1	1	1	1	1	1	1	4	1	1	1	4	4	4	4	4	4	1	1	1	1	1	1
홍희덕	4	4	1	1	2	1	2	1	1	1	1	1	1	1	1	1	1	1	1	1	1	1	1	1	1	1	3	1	1	1	1	4	1	1	1	1	1	1	1	1	2	1	1	2	1	1	1	2	1
황영철	1	1	1	1	1	1	1	1	4	4	4	4	4	4	1	1	1	1	1	1	1	1	1	1	1	1	1	1	1	1	1	1	1	1	1	1	1	1	1	1	1	1	1	1	1	1	1	1	1
황우여	1	1	1	1	1	1	1	1	4	4	4	4	4	1	4	4	4	4	4	4	4	4	4	4	4	4	4	4	4	1	1	1	1	1	1	1	4	1	1	1	1	1	1	1	1	1	1	4	1
[truncated: 1,070 more columns]
