# Supplementary material for: Quantifying Discrepancies in Opinion Spectra from Online and Offline Networks
Source: PLoS One. 2015 Apr 27;10(4):e0124722. doi: 10.1371/journal.pone.0124722 (PMC4411172; doi:10.1371/journal.pone.0124722)
Supplement: S4 Dataset — The format is the same with S1 Dataset. (TXT) [file pone.0124722.s004.txt]

SenAlexander	ALEXANDER:TENNESS	Republican
SenJohnBarrasso	BARASSO:WYOMING	Republican
SenEvanBayh	BAYH:INDIANA	Democrat
SenatorBegich	BEGICH:ALASKA	Democrat
BobBennettUtah	BENNETT:UTAH	Republican
Boxer_2010	BOXER:CALIFOR	Democrat
SenSherrodBrown	BROWN:OHIO	Democrat
govsambrownback	BROWNBACK:KANSAS	Republican
SenatorBurr	BURR:NORTH_C	Republican
US_Sen_Cantwell	CANTWELL:WASHING	Democrat
SenatorCardin	CARDIN:MARYLAN	Democrat
SenatorCarper	CARPER:DELAWAR	Democrat
SenBobCasey	CASEY:PENNSYL	Democrat
saxby08	CHAMBLISS:GEORGIA	Republican
TomCoburn	COBURN:OKLAHOM	Republican
SenatorCollins	COLLINS:MAINE	Republican
KentConrad	CONRAD:NORTH_D	Democrat
SenBobCorker	CORKER:TENNESS	Republican
JohnCornyn	CORNYN:TEXAS	Republican
JimDeMint	DEMINT:SOUTH_C	Republican
SenChrisDodd	DODD:CONNECT	Democrat
ByronDorgan	DORGAN:NORTH_D	Democrat
DickDurbin	DURBIN:ILLINOI	Democrat
russfeingold	FEINGOLD:WISCONS	Democrat
DianneFeinstein	FEINSTEIN:CALIFOR	Democrat
GrahamBlog	GRAHAM:SOUTH_C	Republican
ChuckGrassley	GRASSLEY:IOWA	Republican
SenatorHagan	HAGAN:NORTH_C	Democrat
SenatorHarkin	HARKIN:IOWA	Democrat
OrrinHatch	HATCH:UTAH	Republican
kaybaileyhutch	HUTCHISON:TEXAS	Republican
jiminhofe	INHOFE:OKLAHOM	Republican
Daniel_Inouye	INOUYE:HAWAII	Democrat
SenatorIsakson	ISAKSON:GEORGIA	Republican
Mike_Johanns	JOHANNS:NEBRASK	Republican
SenJohnsonSD	JOHNSON:SOUTH_D	Democrat
JohnKerry	KERRY_JOHN:MASSACH	Democrat
HerbKohl	KOHL:WISCONS	Democrat
SenJonKyl	KYL:ARIZONA	Republican
SenatorLeahy	LEAHY:VERMONT	Democrat
blanche4senate	LINCOLN:ARKANSA	Democrat
SenJohnMcCain	MCCAIN:ARIZONA	Republican
clairecmc	MCCASKILL:MISSOUR	Democrat
McConnellsJowls	MCCONNELL:KENTUCK	Republican
SenJeffMerkley	MERKLEY:OREGON	Democrat
SenatorBarb	MIKULSKI:MARYLAN	Democrat
lisamurkowski	MURKOWSKI:ALASKA	Republican
PattyMurray	MURRAY:WASHING	Democrat
SenBillNelson	NELSON:FLORIDA	Democrat
SenBenNelson	NELSON_BEN:NEBRASK	Democrat
SenatorReid	REID:NEVADA	Democrat
SenPatRoberts	ROBERTS:KANSAS	Republican
senatorsanders	SANDERS:VERMONT	Independent
ChuckSchumer	SCHUMER:NEW_YOR	Democrat
SenatorSessions	SESSIONS:ALABAMA	Republican
SenatorShaheen	SHAHEEN:NEW_HAM	Democrat
SenatorSnowe	SNOWE:MAINE	Republican
SenArlenSpecter	SPECTER:PENNSYL	Democrat
jontester	TESTER:MONTANA	Democrat
johnthune	THUNE:SOUTH_D	Republican
MarkUdall	UDALL:COLORAD	Democrat
SenatorTomUdall	UDALL:NEW_MEX	Democrat
DavidVitter	VITTER:LOUISIA	Republican
GeorgeVoinovich	VOINOVICH:OHIO	Republican
MarkWarner	WARNER:VIRGINI	Democrat
RogerWicker	WICKER:MISSISS	Republican
WydenForSenate	WYDEN:OREGON	Democrat
