# Supplementary material for: Quantifying Discrepancies in Opinion Spectra from Online and Offline Networks
Source: PLoS One. 2015 Apr 27;10(4):e0124722. doi: 10.1371/journal.pone.0124722 (PMC4411172; doi:10.1371/journal.pone.0124722)
Supplement: S5 Dataset — The format is the same with S2 Dataset. (ZIP) [file pone.0124722.s005.zip]

Archive with 1 entries (1 files):
- S5_Dataset.txt
