# Supplementary material for: Quantifying Discrepancies in Opinion Spectra from Online and Offline Networks
Source: PLoS One. 2015 Apr 27;10(4):e0124722. doi: 10.1371/journal.pone.0124722 (PMC4411172; doi:10.1371/journal.pone.0124722)
Supplement: S5 Dataset — The format is the same with S2 Dataset. (ZIP) [file pone.0124722.s005.zip › S5_Dataset.txt]

SenAlexander	BryanGarten
SenAlexander	karthikeyan239
SenAlexander	SwaniSez
SenAlexander	nationalfreerx
SenAlexander	oddball143
SenAlexander	wade_jonathan
SenAlexander	WhitfieldSmith
SenAlexander	makingcoalclean
SenAlexander	tiffanymartin7
SenAlexander	DCforHuntsman
SenAlexander	CRCAdvocacy
SenAlexander	taxpayers
SenAlexander	lafcity
SenAlexander	SenatorCarper
SenAlexander	midnghtrider
SenAlexander	sj2008jain
SenAlexander	tduke10
SenAlexander	kidsprotectkids
SenAlexander	TheJRWA
SenAlexander	RobCoChamber
SenAlexander	john37766
SenAlexander	seanale
SenAlexander	NotetoCongress
SenAlexander	mibwritenow
SenAlexander	allysonchristy
SenAlexander	clrinehart
SenAlexander	kelleykd
SenAlexander	pskidd
SenAlexander	JonLChurch
SenAlexander	edwardtsmith
SenAlexander	ShySatan
SenAlexander	Scott__Diller
SenAlexander	MMONGHI
SenAlexander	RepScottRigell
SenAlexander	Cybizzer
SenAlexander	matthewxhauser
SenAlexander	jameselomax
SenAlexander	JeffTaillon
SenAlexander	SaveClaxtonTN
SenAlexander	toddbonin
SenAlexander	trey_mckenzie
SenAlexander	CelebrityFishin
SenAlexander	thepolitigeek
SenAlexander	micahdeaver
SenAlexander	DriveMeCrazy
SenAlexander	ChrisMQuinn
SenAlexander	thomas__elder
SenAlexander	davemcmahon_tn
SenAlexander	rgowan
SenAlexander	LauraAChilders
SenAlexander	Dangop89
SenAlexander	ednaharris2
SenAlexander	ProSePRESIDENT
SenAlexander	rafid_NF
SenAlexander	iTim314
SenAlexander	HoJoHotelSFO
SenAlexander	PRImhoff
SenAlexander	JulianBabbitt
SenAlexander	Telvetto_Pols
SenAlexander	LarryMcNeely1
SenAlexander	mauney
SenAlexander	LetsGetFiscal
SenAlexander	deborahgknox
SenAlexander	rushingbrian
SenAlexander	jujusmith
SenAlexander	jamnaalpuran84
SenAlexander	twist3r01
SenAlexander	HarveyforMayor
SenAlexander	Torneodeirioni
SenAlexander	WatiMzungu
SenAlexander	FAMEDS
SenAlexander	fnksprks
SenAlexander	hoitv
SenAlexander	Joy_Resmovits
SenAlexander	JohnTiedemann
SenAlexander	LadyFyreAZ
SenAlexander	Scott_Picard
SenAlexander	knoxschoolsupt
SenAlexander	NichWilliams
SenAlexander	RobertsonCoED
SenAlexander	schelzigAP
SenAlexander	MCTNGOP
SenAlexander	Wade_Nelson
SenAlexander	MerrellRules
SenAlexander	justingrimmer
SenAlexander	MichaelDCollin1
SenAlexander	LetsGoStates
SenAlexander	elizfine
SenAlexander	cameronlynchdc
SenAlexander	Art_Baron
SenAlexander	BRING_GAIL_HOME
SenAlexander	AnaSebescen
SenAlexander	poliwics
SenAlexander	ProEdTN
SenAlexander	JohnLower310
SenAlexander	CPPIOnline
SenAlexander	NurseTogether
SenAlexander	CitizenLAK
SenAlexander	LindaElaineKenn
SenAlexander	ZiggyNotes
SenAlexander	AMDRorg
SenAlexander	scottmck30
SenAlexander	AluminumNews
SenAlexander	onetiggerroo
SenAlexander	OrionDada
SenAlexander	HealthyBackbone
SenAlexander	neillevine3
SenAlexander	bucrimlaw
SenAlexander	zack_blair
SenAlexander	ElliotGaiser
SenAlexander	toddmcheewing
SenAlexander	ebewley
SenAlexander	1RichardTaylor
SenAlexander	n_gorgiev
SenAlexander	Pray4_US
SenAlexander	bryanmparsons
SenAlexander	FedUpPolitics
SenAlexander	NCGOP
SenAlexander	KevinLNoe
SenAlexander	william_pace
SenAlexander	ChittyB
SenAlexander	citizenrosebud
SenAlexander	EytanUSA
SenAlexander	Dave_Pittman
SenAlexander	WSMVKimberly
SenAlexander	AfBamdad
SenAlexander	RedStampede
SenAlexander	kellygsebastian
SenAlexander	insurors
SenAlexander	Antonio_Barajas
SenAlexander	revmaddog1948
SenAlexander	DFER_News
SenAlexander	clintborgen
SenAlexander	watchdog101
SenAlexander	bomble
SenAlexander	jphoganorg
SenAlexander	JamesMoon78
SenAlexander	PhiTubbs203
SenAlexander	michaeltacke
SenAlexander	pac_man67
SenAlexander	CarrieBriggs
SenAlexander	GordonOlivant
SenAlexander	hesperus21
SenAlexander	PolitiStephen
SenAlexander	TnTicket
SenAlexander	USAPromisedLand
SenAlexander	mikejmckenna
SenAlexander	MichaelJDaPos
SenAlexander	dgregbutcher
SenAlexander	the_rogue1
SenAlexander	MicrosoftIPC
SenAlexander	ScottTParkinson
SenAlexander	jpbdc
SenAlexander	atticinsulators
SenAlexander	farhancheema
SenAlexander	greenrepublican
SenAlexander	nirakhan11
SenAlexander	BadBuc99
SenAlexander	migsrodriguez
SenAlexander	demconnect
SenAlexander	pam1964USA
SenAlexander	bigdaddymambo
SenAlexander	JRJones42
SenAlexander	TDOTCommish
SenAlexander	SBMinDC
SenAlexander	NWarete8
SenAlexander	coloradoreeds
SenAlexander	Keith_Hurst
SenAlexander	danzdunski
SenAlexander	UTM_ICE
SenAlexander	fredrauch
SenAlexander	Tovanok
SenAlexander	AllwngCorpVeils
SenAlexander	JoseManuel158
SenAlexander	LindquistFH2011
SenAlexander	schmamy318
SenAlexander	EdHarrison916
SenAlexander	DavisSeal
SenAlexander	deedee2025
SenAlexander	HydroAlpha
SenAlexander	woodvol1
SenAlexander	33stan33
SenAlexander	NTIResearch
SenAlexander	TNMphsMan
SenAlexander	GovGranholm
SenAlexander	poor_richard
SenAlexander	BestPriceDeals
SenAlexander	asheen
SenAlexander	skydogz
SenAlexander	jorgethepolice
SenAlexander	willieglascock
SenAlexander	unifiedmanufact
SenAlexander	hannahelaine
SenAlexander	NiceGent
SenAlexander	RCSouthwest
SenAlexander	AndrewAlmanza
SenAlexander	gedomimi
SenAlexander	JRobinson19
SenAlexander	cjordanblack
SenAlexander	TNforHuntsman
SenAlexander	OwnDogRehmann
SenAlexander	WTC_USA
SenAlexander	RespectTheTenth
SenAlexander	New_Media_US
SenAlexander	harveygardner
SenAlexander	dimilane
SenAlexander	PStrategic
SenAlexander	calliestarnes
SenAlexander	JPSinTNAC
SenAlexander	IntDevCompanies
SenAlexander	rickwhite46
SenAlexander	ClaremontInd
SenAlexander	ericslept
SenAlexander	FOURSEASONSGIRL
SenAlexander	leadershipmaven
SenAlexander	KatieBosland
SenAlexander	thommason
SenAlexander	AndyKoonce
SenAlexander	Darryl_Richards
SenAlexander	sintraemsdes1
SenAlexander	mwbigger
SenAlexander	goodsharron
SenAlexander	bethannepressly
SenAlexander	topher_nelson
SenAlexander	JanetMartinez6
SenAlexander	FranLealFreitas
SenAlexander	Jeff_Raines
SenAlexander	SDPlatton
SenAlexander	glynnowens
SenAlexander	GOPvoiceover
SenAlexander	GaryAllenC
SenAlexander	bigtapr
SenAlexander	MarchettiT
SenAlexander	chaz_molder
SenAlexander	Midnightsmycat
SenAlexander	TriCoalition
SenAlexander	lsnpolitics
SenAlexander	adamkokesh
SenAlexander	ksprunger
SenAlexander	AddJustaBill
SenAlexander	i_am_travis
SenAlexander	nealyrw
SenAlexander	crasher12
SenAlexander	lizziehelen
SenAlexander	jeanjilaji
SenAlexander	yuravgjoe
SenAlexander	sjenningsnc9
SenAlexander	LightningRod333
SenAlexander	BSchultz41
SenAlexander	DeanHeller
SenAlexander	patrickodowd
SenAlexander	ARice924
SenAlexander	cambodianomad
SenAlexander	politicsWookiee
SenAlexander	ShawnaEBlair
SenAlexander	mtaewyatt
SenAlexander	LCoccioletti
SenAlexander	wilsonfoley
SenAlexander	bfirestone1969
SenAlexander	mikejmonahan
SenAlexander	debramaggart
SenAlexander	jgardner66610
SenAlexander	JimQuillen
SenAlexander	TheFosterGroup
SenAlexander	HUDOUP
SenAlexander	demicapaige
SenAlexander	jmwatson24
SenAlexander	burns217
SenAlexander	StephenBlain
SenAlexander	samratnepal2011
SenAlexander	melhiggins1
SenAlexander	happycleee
SenAlexander	DavidKustoff
SenAlexander	gordonbelt
SenAlexander	junglepal
SenAlexander	drowningkittens
SenAlexander	Patriot2040
SenAlexander	Chapin_Hall
SenAlexander	JudicialAction
SenAlexander	seviertngop
SenAlexander	StewartMBurns
SenAlexander	BrianKBaxter
SenAlexander	uzun_mert
SenAlexander	symmetry11
SenAlexander	craigbrisco
SenAlexander	mhathaway5182
SenAlexander	Mona7777777
SenAlexander	TylerSexton72
SenAlexander	subjudice
SenAlexander	AdultEdofBC
SenAlexander	mrvonh
SenAlexander	M0ose22
SenAlexander	SenateElection
SenAlexander	DeVryInc
SenAlexander	LGA_DC
SenAlexander	ckrenson
SenAlexander	ChristianHurt
SenAlexander	J_Miksis
SenAlexander	Mark_S_Blevins
SenAlexander	congresstweets4
SenAlexander	EZEM2
SenAlexander	Jake_Morley1
SenAlexander	EthicalPolitics
SenAlexander	OurVoicePAC
SenAlexander	luuluribe
SenAlexander	dodacquisition
SenAlexander	76rjb
SenAlexander	jbporter
SenAlexander	cndobbs
SenAlexander	CourtProf
SenAlexander	ResearchAmerica
SenAlexander	thebedrin
SenAlexander	shaybilb09
SenAlexander	jhard5
SenAlexander	TimNorton1
SenAlexander	TOLandowner
SenAlexander	FacesOfAO
SenAlexander	AVE4
SenAlexander	SeaAnna777
SenAlexander	GovernmentR
SenAlexander	tnpoliticswatch
SenAlexander	Joenvworld
SenAlexander	philipjjohnson
SenAlexander	CharletFaye1
SenAlexander	andresamJJ
SenAlexander	Convertbond
SenAlexander	LBottsTDOT
SenAlexander	AlbertAmes
SenAlexander	OBAMA_ATM
SenAlexander	cspanradio
SenAlexander	shortwave8669
SenAlexander	RTHTGakaRoland
SenAlexander	wemersonlive
SenAlexander	charlesgarrison
SenAlexander	lauravaught
SenAlexander	MarkEMalone
SenAlexander	moriumgroup
SenAlexander	presidentdiary
SenAlexander	juliawright
SenAlexander	david_anderix
SenAlexander	drewrobison
SenAlexander	VoterReferendum
SenAlexander	tedbfox
SenAlexander	ElliePTweet
SenAlexander	ZackAttack28
SenAlexander	DanSmith72
SenAlexander	MGWLAW
SenAlexander	grzzlyadams
SenAlexander	USFWSSoutheast
SenAlexander	RikDitter
SenAlexander	USPolNI
SenAlexander	Scott_H_Stalker
SenAlexander	RyanGavin
SenAlexander	tncela
SenAlexander	kaboom
SenAlexander	Azaanamaal
SenAlexander	hmsquared1
SenAlexander	Drivoid
SenAlexander	D_Sinor
SenAlexander	AAMCtoday
SenAlexander	jillybean789
SenAlexander	chrislhawkes
SenAlexander	HDDIV
SenAlexander	ArthurDwyer
SenAlexander	RedRacingHorses
SenAlexander	moosaanvar
SenAlexander	NicksReport
SenAlexander	PatEckles79
SenAlexander	GodraisedJesus
SenAlexander	AndrewWAnderso1
SenAlexander	samanthaziemba
SenAlexander	JohnEBauerPhD
SenAlexander	TEACHgov
SenAlexander	TheNashvillian
SenAlexander	mike_niland
SenAlexander	evanbroox
SenAlexander	rtwingnutjob
SenAlexander	TNsiderPolitics
SenAlexander	SexySenate
SenAlexander	RulesReps
SenAlexander	raleigh1971
SenAlexander	momsforhope
SenAlexander	culli39
SenAlexander	1worldvote
SenAlexander	LamarLackey
SenAlexander	OHMRRecruiting
SenAlexander	ClaireGracee
SenAlexander	Alanviiy
SenAlexander	dwhitsmith
SenAlexander	EdSuccess
SenAlexander	RobKnodell
SenAlexander	dereksbarnes
SenAlexander	csteele_star
SenAlexander	EricUhm
SenAlexander	JulieGoslee
SenAlexander	NoahB1240
SenAlexander	drewbordas
SenAlexander	yuliantomaliang
SenAlexander	HayesKenL
SenAlexander	lweberg
SenAlexander	SHANNONALERTMOM
SenAlexander	katieokelley
SenAlexander	primeoflife
SenAlexander	bartonlorimor
SenAlexander	GordonGoodin
SenAlexander	JerrodWeems
SenAlexander	povertynews
SenAlexander	3StarStrategies
SenAlexander	jlointc
SenAlexander	NWEA
SenAlexander	MaryBonoMack
SenAlexander	andog75
SenAlexander	WMBWKate
SenAlexander	Jagabanson2
SenAlexander	gbw1979
SenAlexander	LegiStorm
SenAlexander	AtlantaIsrael
SenAlexander	namonanderson
SenAlexander	scottwgilmer
SenAlexander	firstfiveyears
SenAlexander	Against_Tyranny
SenAlexander	achornback
SenAlexander	lafayette41
SenAlexander	ArrayNewsCorp
SenAlexander	PoliSciPundit
SenAlexander	yesthismatters
SenAlexander	SolicitorBosnia
SenAlexander	Volfan94
SenAlexander	josh_mccahill
SenAlexander	kevinhardin39
SenAlexander	DaDrone
SenAlexander	wwwdot_dotcom
SenAlexander	johnharris35
SenAlexander	RJCknox
SenAlexander	Donald_A_Gray
SenAlexander	Mandababineau
SenAlexander	donovanborvan
SenAlexander	ErnieMWest
SenAlexander	Lohugo13
SenAlexander	UTKCR
SenAlexander	IrfanCop
SenAlexander	glpjohn
SenAlexander	smithcameron
SenAlexander	carrcm
SenAlexander	ladylynfebres
SenAlexander	DuckRiverEMC
SenAlexander	Yoca1000
SenAlexander	Rep_BonoMack
SenAlexander	nathanrholt
SenAlexander	GrantMonroe
SenAlexander	theBGPgroup
SenAlexander	mlelder
SenAlexander	PWritesman
SenAlexander	PremiereAuthors
SenAlexander	walshps
SenAlexander	ElizFarr
SenAlexander	NGNPAlliance
SenAlexander	cameronarch
SenAlexander	NicDP
SenAlexander	kenoparan
SenAlexander	bettym45
SenAlexander	SteveTheulen
SenAlexander	Ingle19
SenAlexander	rbonifacino
SenAlexander	CeleBaleija
SenAlexander	KimberlyStrong
SenAlexander	Luis_Navia
SenAlexander	LS913
SenAlexander	ATexasDemocrat
SenAlexander	PoliticoKevin
SenAlexander	KeithChu
SenAlexander	jpoinsatte
SenAlexander	TylerKing53
SenAlexander	RepRobertHurt
SenAlexander	THIRDWAYNOW
SenAlexander	MikeRigas
SenAlexander	VandyGOP
SenAlexander	tide_in_affairs
SenAlexander	Textor
SenAlexander	OpenSecretsDC
SenAlexander	SanjarUmarov
SenAlexander	kabirulislam7
SenAlexander	RapKlap
SenAlexander	mghanville
SenAlexander	kenhorvitz
SenAlexander	Komarrealestate
SenAlexander	abdullasadi91
SenAlexander	progtn
SenAlexander	jonattridge
SenAlexander	blindrighteye
SenAlexander	RepBarrettRich
SenAlexander	mjbirsic
SenAlexander	utilityrepublic
SenAlexander	iamjoeyparr
SenAlexander	KetronsMustache
SenAlexander	BBivs
SenAlexander	MicroMemphis
SenAlexander	KidCramer
SenAlexander	RepublicanCJN
SenAlexander	mohderamrabbani
SenAlexander	lindaalvey
SenAlexander	WSMVDeanna
SenAlexander	RepHuizenga
SenAlexander	Ergasiophobic
SenAlexander	MichaelStinson1
SenAlexander	uygullar
SenAlexander	Senate_RPC
SenAlexander	scottfoval
SenAlexander	PoliticalChick2
SenAlexander	gena105
SenAlexander	FailedJustice
SenAlexander	BuckMcKeon
SenAlexander	JohnHenryMU
SenAlexander	ODVJETNIK
SenAlexander	CheriDouglas
SenAlexander	RepBobGibbs
SenAlexander	RepPhilGingrey
SenAlexander	cshogan276
SenAlexander	PollysEntertain
SenAlexander	AMHateRadio
SenAlexander	GetReal1953
SenAlexander	MadisonCoGOP
SenAlexander	RepTimGriffin
SenAlexander	laudgop
SenAlexander	attorney_bosnia
SenAlexander	crouch01
SenAlexander	keithallynbaker
SenAlexander	Tara_Danielle_
SenAlexander	swiftonboyindc
SenAlexander	AdamHelton
SenAlexander	JoJo67___
SenAlexander	merycandy28
SenAlexander	dWheel8321
SenAlexander	occrl
SenAlexander	Kate_Meriwether
SenAlexander	ConawayTX11
SenAlexander	realtalkword
SenAlexander	hughesot
SenAlexander	QuorumCall
SenAlexander	barnettl
SenAlexander	Hohenwald_TN
SenAlexander	GabrielleNooga
SenAlexander	MkWyz
SenAlexander	rittanyreeman
SenAlexander	ljhoward66
SenAlexander	MRalph24
SenAlexander	LiberalsRLosers
SenAlexander	stevenmemphis
SenAlexander	Bryan453
SenAlexander	philopolemic
SenAlexander	Capitalfollower
SenAlexander	JamesNooga
SenAlexander	RepSheilaButt
SenAlexander	sahagerty
SenAlexander	HLillianVA
SenAlexander	DanShike
SenAlexander	angie1153
SenAlexander	KellyO
SenAlexander	CarlaTN
SenAlexander	PCATennessee
SenAlexander	NewsNeal
SenAlexander	RepWestmoreland
SenAlexander	NLIHC
SenAlexander	CodySigelCombs
SenAlexander	cspan
SenAlexander	RepTomGraves
SenAlexander	Gatiss27
SenAlexander	BidNowBuyNow
SenAlexander	Ra3i_alGMC
SenAlexander	PriscillaForbes
SenAlexander	USSenScottBrown
SenAlexander	KevinCoughlin
SenAlexander	karaewatkins
SenAlexander	TJWV
SenAlexander	SenJohnThune
SenAlexander	WebSEO_SMO
SenAlexander	gilmankl
SenAlexander	ThatNinaCardona
SenAlexander	ashlee_strong
SenAlexander	tssaanetwork
SenAlexander	andycoulouris
SenAlexander	HELPCommGOP
SenAlexander	ADVOKAT
SenAlexander	Matt_Fore
SenAlexander	MKRadford
SenAlexander	PlanetGOPNews
SenAlexander	jvance
SenAlexander	kurtgrela
SenAlexander	Huck1fan2012
SenAlexander	BBachner
SenAlexander	MMaster098
SenAlexander	MMASun
SenAlexander	XFeerTeam
SenAlexander	D_McCaughan
SenAlexander	AU0725
SenAlexander	AmericanSpirit_
SenAlexander	Maine_Val_Erika
SenAlexander	CRam23
SenAlexander	burgbill
SenAlexander	AmyMathis050208
SenAlexander	jlanden
SenAlexander	joshroe
SenAlexander	randyloudon
SenAlexander	EricSDeems
SenAlexander	GeorgeCahlink
SenAlexander	mckinneyx3
SenAlexander	TsontakisLaw
SenAlexander	bobfrazaa
SenAlexander	royhouseman
SenAlexander	Loon160T
SenAlexander	MarkMyersTN
SenAlexander	defeatobamacom
SenAlexander	GLindskog
SenAlexander	jerry_netherton
SenAlexander	SOCMACONNECT
SenAlexander	pt_stewart
SenAlexander	rosquete2000
SenAlexander	AGAlanWilson
SenAlexander	dtaylorwa
SenAlexander	bythesea66
SenAlexander	JosephPSullivan
SenAlexander	MemJohnsCrk
SenAlexander	grandpa_tsmith
SenAlexander	mmcglame
SenAlexander	Ben_Geman
SenAlexander	andrewCoop
SenAlexander	AmandaBroadnax
SenAlexander	jmwillsDC
SenAlexander	MarshaBlackburn
SenAlexander	ShannonDiamant
SenAlexander	Pastaguy
SenAlexander	BowenActivist
SenAlexander	PrayudiEriawan
SenAlexander	TNCollegeGOP
SenAlexander	onlinemajority
SenAlexander	thecountyseat
SenAlexander	DManos_IT_News
SenAlexander	SabbeyJordan
SenAlexander	shrmlayman
SenAlexander	sassyone1962
SenAlexander	kaijuu
SenAlexander	RJTPatrick
SenAlexander	lwh2
SenAlexander	LoriLynneTN
SenAlexander	irapp92
SenAlexander	YvetteM_BHMedia
SenAlexander	RxCut
SenAlexander	bairdac
SenAlexander	Hayekdahl
SenAlexander	flowergirltn
SenAlexander	Zequeira_Ben
SenAlexander	frankbreeden
SenAlexander	stophugochavez
SenAlexander	oldgeekgal
SenAlexander	lovell_iwp
SenAlexander	TaxCloud
SenAlexander	KodiHeininger
SenAlexander	JohnCornyn
SenAlexander	mormonpresident
SenAlexander	jasoninthehouse
SenAlexander	RobWittman
SenAlexander	mos40oz
SenAlexander	Rbellovin
SenAlexander	terikline
SenAlexander	bdinerfreak
SenAlexander	laurenbonds
SenAlexander	artay0507
SenAlexander	WORLD_KIDS
SenAlexander	AretiePatterson
SenAlexander	NatlDevCouncil
SenAlexander	QTxBB
SenAlexander	Harasym4Congres
SenAlexander	TWC_Internships
SenAlexander	dsellers920
SenAlexander	dillon_malone
SenAlexander	Drumclog
SenAlexander	knightofgood
SenAlexander	LWV
SenAlexander	teatimeinmi
SenAlexander	jumbartron
SenAlexander	marcopolo0726
SenAlexander	SenPennybags
SenAlexander	stevewymer
SenAlexander	umsteady
SenAlexander	mitchrelfe
SenAlexander	btpmcguire
SenAlexander	mslaterjr
SenAlexander	rscottwoods
SenAlexander	BennettKaren
SenAlexander	ladyj1927
SenAlexander	j_warren12
SenAlexander	drenenptucker
SenAlexander	TruckerRich
SenAlexander	greene13brandon
SenAlexander	bmmark
SenAlexander	SenShelbyPress
SenAlexander	ssiao1
SenAlexander	djbrooks
SenAlexander	BillSwisher
SenAlexander	alacosgps
SenAlexander	wargotz4senate
SenAlexander	jtylerwhaley
SenAlexander	EdWorkforce
SenAlexander	sellario
SenAlexander	David_Hansen
SenAlexander	andycole92
SenAlexander	RogerGriffith
SenAlexander	tshoes
SenAlexander	Mattevon
SenAlexander	costestimates
SenAlexander	ALEC_States
SenAlexander	AbrownUSA
SenAlexander	mallorymcpope
SenAlexander	Nathalatheres
SenAlexander	gosoxandpats
SenAlexander	InHealthdotorg
SenAlexander	ObamagetsOsama
SenAlexander	hallcarter
SenAlexander	jacksoncates
SenAlexander	SrwAssoc
SenAlexander	jeremejones
SenAlexander	nomevir
SenAlexander	Renardfrancois
SenAlexander	ISOgems
SenAlexander	nicoleboxer
SenAlexander	mnicaud
SenAlexander	cubu2011
SenAlexander	cod_tbobb
SenAlexander	LuckyTive
SenAlexander	shawnzeller
SenAlexander	SandyPierce
SenAlexander	SisterCityIntl
SenAlexander	trentleenorwod
SenAlexander	caustin580
SenAlexander	art_cameron
SenAlexander	abizot
SenAlexander	NomonKen
SenAlexander	eesionline
SenAlexander	sevine21502
SenAlexander	CapHealthGroup
SenAlexander	beckerjerry
SenAlexander	glitterattimag
SenAlexander	pestinc
SenAlexander	ShawnThorne88
SenAlexander	EdgarInAfrica
SenAlexander	CaterComCar
SenAlexander	SHCAMPBL
SenAlexander	JMKell2002
SenAlexander	ScottMcKeeJR
SenAlexander	acercadejesus
SenAlexander	dariusss
SenAlexander	USSenateWatch
SenAlexander	Tom_Stanford
SenAlexander	AnnetteRAVENEAU
SenAlexander	ChrisMacK1nnon
SenAlexander	NicMHawkins
SenAlexander	jseph1
SenAlexander	mohamedkaballo
SenAlexander	UKinAtlanta
SenAlexander	NadineMed7at
SenAlexander	Frank2Hanson
SenAlexander	flakebarmer
SenAlexander	FakeGlamuroso
SenAlexander	luvGodncountry
SenAlexander	fn2democracy
SenAlexander	ChevalierMF
SenAlexander	wendykjohns
SenAlexander	GreenerandHook
SenAlexander	AmirEhsani
SenAlexander	TomEvenson
SenAlexander	nectariakleop
SenAlexander	MatchMakerTN
SenAlexander	PiercePolitics
SenAlexander	MichaelPKrebs
SenAlexander	ChadPergram
SenAlexander	BillBrimacombe
SenAlexander	VoteOnTaxes
SenAlexander	wankerawards
SenAlexander	acatl07
SenAlexander	WSMVDemetria
SenAlexander	tomidelatlas
SenAlexander	sentinel058
SenAlexander	TNPCA
SenAlexander	O3marine
SenAlexander	hollyhollyhello
SenAlexander	OlympiaSnoweME
SenAlexander	johnkleopouloss
SenAlexander	N_McConnell
SenAlexander	AuthorJohnLove
SenAlexander	SyriaNext
SenAlexander	AEIonline
SenAlexander	blake_kelly
SenAlexander	SenOrrinHatch
SenAlexander	notthatindie
SenAlexander	NickasTN
SenAlexander	SydAbbott
SenAlexander	Fred_Ramey
SenAlexander	Edavidsontn
SenAlexander	walkerferrell
SenAlexander	steeni
SenAlexander	tnvotegreen
SenAlexander	thebritbeat
SenAlexander	stephendawson1
SenAlexander	Gcberk
SenAlexander	pafaery
SenAlexander	FedRawFeed
SenAlexander	ericstamps74
SenAlexander	APMTL
SenAlexander	PoliSarcasm
SenAlexander	MarkH_RT
SenAlexander	LeoHaviland
SenAlexander	UpstateChamber
SenAlexander	hotflasher
SenAlexander	ADVOCACYSBA
SenAlexander	bmac1040
SenAlexander	jwisaacsUS
SenAlexander	BourbonLover216
SenAlexander	CaityBarry
SenAlexander	TNMath
SenAlexander	mruk69
SenAlexander	TNGOP
SenAlexander	kenbaker0011
SenAlexander	statecritic
SenAlexander	BCocanougher
SenAlexander	MikeyPage6
SenAlexander	bestpuzzlerings
SenAlexander	scicoalition
SenAlexander	easleybt
SenAlexander	DEHawkeye
SenAlexander	polguru
SenAlexander	votepadgett
SenAlexander	joewa2010
SenAlexander	scaredofgov
SenAlexander	mebiv
SenAlexander	qpf
SenAlexander	senatewatchdog
SenAlexander	CLARENCELARRY
SenAlexander	CEDickson
SenAlexander	mamalooby
SenAlexander	schmie0
SenAlexander	kevinjsanders
SenAlexander	SamanthaBoldin
SenAlexander	tch4515
SenAlexander	charruss
SenAlexander	42SD
SenAlexander	AustralianWine_
SenAlexander	AFGENational
SenAlexander	GoddessIshtar
SenAlexander	gleaves14
SenAlexander	laprincipessa91
SenAlexander	suzyjay13
SenAlexander	nicolas_orourke
SenAlexander	kateross_health
SenAlexander	AbramOlmstead
SenAlexander	MowgliPerkinson
SenAlexander	markwelte
SenAlexander	jdineen_1989
SenAlexander	memphisgays
SenAlexander	BlairHaskinsDC
SenAlexander	Gregbagby
SenAlexander	CameronMBishop
SenAlexander	crawfordjosh
SenAlexander	lhfang
SenAlexander	elijahlight
SenAlexander	_swsmith_
SenAlexander	JoeSpicuzzo
SenAlexander	Bsykes5
SenAlexander	tnmetro
SenAlexander	yellowdawgtn
SenAlexander	WatchingLiberty
SenAlexander	m_cabs
SenAlexander	chase62
SenAlexander	jrlind
SenAlexander	annicahaileey
SenAlexander	TheActionForum
SenAlexander	luvpisapi
SenAlexander	presshound
SenAlexander	spoutrun
SenAlexander	Tony_Favre4Life
SenAlexander	Deet2020
SenAlexander	aprxii
SenAlexander	rcdeputyjudge
SenAlexander	joeynjeannette
SenAlexander	2marka
SenAlexander	Lawrencr15
SenAlexander	michaelpleahy
SenAlexander	erichsorensen
SenAlexander	GLMGlobal
SenAlexander	salt4city
SenAlexander	johnrizzo1986
SenAlexander	NigelJohnScott
SenAlexander	HazelnutLive
SenAlexander	kairhart
SenAlexander	mericanAmazon
SenAlexander	coltongriffin
SenAlexander	bmbol
SenAlexander	jaber300
SenAlexander	desquibel
SenAlexander	abbysass
SenAlexander	unitedweremain
SenAlexander	CiviTweets
SenAlexander	coolhandclyde
SenAlexander	jeffboyd220
SenAlexander	ghicksrn
SenAlexander	SoGovs
SenAlexander	MilwaukeeLive
SenAlexander	ACEEEdc
SenAlexander	TheVoterEffect
SenAlexander	vibinc
SenAlexander	awcoffman
SenAlexander	kiyasjoy
SenAlexander	jenicurlin
SenAlexander	shocoach
SenAlexander	J_Wenzel
SenAlexander	SIMBOB1941
SenAlexander	MrsT_Fla
SenAlexander	markandgina
SenAlexander	mikethewind
SenAlexander	merehsimp
SenAlexander	TennesseeBanker
SenAlexander	Alimuddin_wille
SenAlexander	DevinFORourke
SenAlexander	ThomasAOakley
SenAlexander	topgunbeasley
SenAlexander	Heritage
SenAlexander	Capytan
SenAlexander	acutelyaware
SenAlexander	DoresForIsrael
SenAlexander	mooreorles
SenAlexander	bryang3301
SenAlexander	daltongaceo
SenAlexander	bsw_35630
SenAlexander	acirzan
SenAlexander	icehock31
SenAlexander	tccy
SenAlexander	MattPrattJ
SenAlexander	_WEEVILSPIRITS_
SenAlexander	rbravender
SenAlexander	rlynnmitchell
SenAlexander	keanu777
SenAlexander	rgcravens
SenAlexander	DarrinHurst
SenAlexander	PlanBenefits
SenAlexander	PacificNotary
SenAlexander	heydn
SenAlexander	HooverInst
SenAlexander	JoshDStokes
SenAlexander	AngrySenator
SenAlexander	radiomanmic
SenAlexander	carmonnash
SenAlexander	politicalsushi
SenAlexander	keishavaughan
SenAlexander	ritamunia
SenAlexander	Ivorycoast225
SenAlexander	rrlegacyproject
SenAlexander	_KNOXHUB_
SenAlexander	Consie82
SenAlexander	MissBabsYarns
SenAlexander	PatientCitizen
SenAlexander	kranderson23
SenAlexander	HockeyChick107
SenAlexander	TyWhatley
SenAlexander	ConnorBrantley
SenAlexander	WSMVjasonclouse
SenAlexander	WesleyClay
SenAlexander	jasempayne
SenAlexander	TNReport
SenAlexander	LindsayEsson
SenAlexander	50foxes
SenAlexander	jrambob
SenAlexander	danpeake
SenAlexander	KJmcdonaldjr
SenAlexander	piwowar
SenAlexander	WSMVAaron
SenAlexander	ShopCtrAdvisors
SenAlexander	TeaPartyCheer
SenAlexander	jderryberry
SenAlexander	cspanwj
SenAlexander	JaaGeeGee
SenAlexander	bethakneebee
SenAlexander	ChrisSanti6
SenAlexander	andysoldit
SenAlexander	DOECI
SenAlexander	NowMediaNews
SenAlexander	EddiDay
SenAlexander	sebakwiye
SenAlexander	pkrishnakumar31
SenAlexander	maustincpt
SenAlexander	orphanage
SenAlexander	educateTenn
SenAlexander	osanchezbenitez
SenAlexander	steven_yates
SenAlexander	SafeRxWatch
SenAlexander	Shannonm1774
SenAlexander	RRepublican
SenAlexander	TeaPartyLouie
SenAlexander	skier78
SenAlexander	PACERPolicy
SenAlexander	CCatPhRMA
SenAlexander	abuhatem
SenAlexander	JasonFRoberts
SenAlexander	Mattbart09
SenAlexander	Erica_Frye
SenAlexander	KnowWhoInc
SenAlexander	Adam_Clagg
SenAlexander	bkmarler
SenAlexander	prquinlan
SenAlexander	bilgiyenidir
SenAlexander	The___Observer
SenAlexander	MaggieAD
SenAlexander	OldSmartAss
SenAlexander	NathanDudney
SenAlexander	xwatchman
SenAlexander	G_Wrenn
SenAlexander	vali_antZ80
SenAlexander	ChrisTHEBLUEONE
SenAlexander	philipbmoore
SenAlexander	ryukidin
SenAlexander	MaryBethIkard
SenAlexander	lizclarkNACUBO
SenAlexander	sarasendek
SenAlexander	RonaldRamdayal
SenAlexander	JayDaleUNC
SenAlexander	MrRayRogers
SenAlexander	EvanGDaniels
SenAlexander	congressfdn
SenAlexander	BillHaslam
SenAlexander	djoalpha11
SenAlexander	IWVoice
SenAlexander	ZacRamsey
SenAlexander	BHEF
SenAlexander	republicaninmi
SenAlexander	patrienouvel11
SenAlexander	rodneyroad
SenAlexander	AnnieMarieK
SenAlexander	KStreetKerns
SenAlexander	Kromeboyz
SenAlexander	MedicalMonkey
SenAlexander	chrisgobble
SenAlexander	joobyungjoon
SenAlexander	OneConsultingTN
SenAlexander	ThankTheDevil
SenAlexander	politicaldude
SenAlexander	ConexionLaCara
SenAlexander	JeannesTweeting
SenAlexander	kaybaileyhutch
SenAlexander	christnemaddela
SenAlexander	MMR_MRasmussen
SenAlexander	TheConcervative
SenAlexander	JohnLloydScharf
SenAlexander	speakerharwell
SenAlexander	gmspolitics
SenAlexander	edpenny
SenAlexander	AppForester
SenAlexander	nursingworld
SenAlexander	GatewaytoSD
SenAlexander	insidegov
SenAlexander	KathyRushford
SenAlexander	jervinh
SenAlexander	SenDanCoats
SenAlexander	JaceyChrysa
SenAlexander	survivecollapse
SenAlexander	RVBGrillnChill
SenAlexander	GOPHackWatch
SenAlexander	MGStone
SenAlexander	MITinDC
SenAlexander	ThemistoclesLet
SenAlexander	RealJamesReed
SenAlexander	travelprophet
SenAlexander	UTslick68
SenAlexander	MtRizza
SenAlexander	politifact
SenAlexander	rrheffner
SenAlexander	RDECOM
SenAlexander	girlymctx
SenAlexander	thehill
SenAlexander	WhatAmIMissin
SenAlexander	JacChadwick
SenAlexander	Jbroks86
SenAlexander	DuaneGilbert
SenAlexander	MLRamage
SenAlexander	mrswaliver
SenAlexander	fotofonix
SenAlexander	VicBKing
SenAlexander	_NASHUB_
SenAlexander	melro515
SenAlexander	RepFincherTN08
SenAlexander	jsbitar
SenAlexander	FloodFighters
SenAlexander	WSMVJoshDeVine
SenAlexander	DavidDriggs
SenAlexander	charnowitz
SenAlexander	MISSX12
SenAlexander	sierra_1luv
SenAlexander	DrPhilRoe
SenAlexander	TNnewswire
SenAlexander	PhireGhoti
SenAlexander	tedvickey
SenAlexander	ThadMcCotter
SenAlexander	rss1963
SenAlexander	SenatorWicker
SenAlexander	cleanenergyorg
SenAlexander	EdelmanPA_DC
SenAlexander	99ersUnited
SenAlexander	Chap_AZ
SenAlexander	TN_volunteer
SenAlexander	USConstitution3
SenAlexander	AllianceDefense
SenAlexander	AndieH27
SenAlexander	rgtorra
SenAlexander	ForwardEastKY1
SenAlexander	nosilencehere
SenAlexander	Limey98
SenAlexander	eleni1066
SenAlexander	NexSimCSC
SenAlexander	Alejandro_R_E_F
SenAlexander	Amy_NJ
SenAlexander	ShprdNextGen
SenAlexander	InfinNews
SenAlexander	bradgotshall
SenAlexander	lummox_ict
SenAlexander	zbarnes
SenAlexander	intherocket
SenAlexander	coxradioDC
SenAlexander	AaronAmanda12
SenAlexander	TheMangruReport
SenAlexander	BiffPendragon
SenAlexander	BradPalmertree
SenAlexander	wakka2
SenAlexander	charles_we
SenAlexander	Stephinstein
SenAlexander	SenEnsign
SenAlexander	smkymountins
SenAlexander	KarlRove
SenAlexander	amartin5678
SenAlexander	rachaelrama
SenAlexander	doraleegirl
SenAlexander	Bluesaloon
SenAlexander	coreyshep
SenAlexander	tellveracity
SenAlexander	hamphill108
SenAlexander	trucker1_68
SenAlexander	_CONSERVIST_
SenAlexander	NanaHaggard
SenAlexander	lisamurkowski
SenAlexander	MajorityWhip
SenAlexander	HIASImmigration
SenAlexander	lcreasyjr
SenAlexander	AWOLOBAMA
SenAlexander	IamJoyDefante
SenAlexander	newschannelnine
SenAlexander	tracianitra
SenAlexander	BBCardinalfan
SenAlexander	jduffyorlando
SenAlexander	johnwhardin
SenAlexander	TheRightTweets
SenAlexander	tourdemars
SenAlexander	BERassega
SenAlexander	hinslel
SenAlexander	juliannesmith_
SenAlexander	MikePasseri
SenAlexander	JacobMJordan
SenAlexander	Bobndc
SenAlexander	southernarcher
SenAlexander	CQbfriel
SenAlexander	thenewnarrative
SenAlexander	DohertySenateNJ
SenAlexander	REAG_James
SenAlexander	ChristiePAC
SenAlexander	m_ikem
SenAlexander	ember17
SenAlexander	politiac
SenAlexander	scottlara1961
SenAlexander	secupp
SenAlexander	ubs_senate
SenAlexander	JCGOP
SenAlexander	DianeBlackTN06
SenAlexander	BATHOMASON
SenAlexander	gideonfl
SenAlexander	mockinbrd
SenAlexander	DuncanPE
SenAlexander	SenatorSnowe
SenAlexander	frazer5473
SenAlexander	FHDC
SenAlexander	compactfreedom
SenAlexander	100billion
SenAlexander	StockNotifier
SenAlexander	StevenTDennis
SenAlexander	billyprophet
SenAlexander	ABCPestControl
SenAlexander	RyanMNewcomb
SenAlexander	mhammond69
SenAlexander	ConnectedTN
SenAlexander	mrrockytop
SenAlexander	ActiveSilkFence
SenAlexander	tomahayden
SenAlexander	Marchiori11
SenAlexander	KLNicholas
SenAlexander	hcpeterson
SenAlexander	StrictlyNumbers
SenAlexander	amoureuxsecret
SenAlexander	happyhandsbiz
SenAlexander	madalou
SenAlexander	drakestevens
SenAlexander	ericageppi
SenAlexander	blackrepublican
SenAlexander	TruthCry
SenAlexander	deeptwit
SenAlexander	TheAHEC
SenAlexander	ZackStroup
SenAlexander	vlobby
SenAlexander	jrbaltmd57
SenAlexander	jenkappa
SenAlexander	SenToomey
SenAlexander	fredgw235
SenAlexander	IrmaPalmer
SenAlexander	jcullenboland
SenAlexander	emkryder
SenAlexander	bhfjr1
SenAlexander	surmision
SenAlexander	sfolsomrick
SenAlexander	RaisingTheLevel
SenAlexander	ELTipton
SenAlexander	kathrynlopez
SenAlexander	CFConnection
SenAlexander	NEWSciPol
SenAlexander	gonzalosangeles
SenAlexander	SenatorDurbin
SenAlexander	chriswhite20
SenAlexander	PennStateGOP
SenAlexander	wtcwire
SenAlexander	sethwilliford
SenAlexander	DearCitizenTV
SenAlexander	acgolding
SenAlexander	OurUSthoughts
SenAlexander	Prairie_Patriot
SenAlexander	GrahamBlog
SenAlexander	DonStenberg
SenAlexander	hoopster2626
SenAlexander	haccrufed
SenAlexander	okenjeet
SenAlexander	Frannyjean34
SenAlexander	knoxnews
SenAlexander	khpende
SenAlexander	RightSideCouch
SenAlexander	engagechina
SenAlexander	Kenawel
SenAlexander	slittle77
SenAlexander	AnthonyLorizio
SenAlexander	SchiffPAC
SenAlexander	danna48
SenAlexander	OrthoIrish247
SenAlexander	seabird7
SenAlexander	drsocialmedia
SenAlexander	jcogginj
SenAlexander	lsutigerfan2011
SenAlexander	MayorAnnMontana
SenAlexander	NRSC
SenAlexander	mattsimeon
SenAlexander	cbowdish
SenAlexander	mhclaxton
SenAlexander	michaelbrumas
SenAlexander	AnnemarieVtW
SenAlexander	ORlibertygal
SenAlexander	mySA_Politics
SenAlexander	InnovTaskForce
SenAlexander	whilsman
SenAlexander	ConHomeUSA
SenAlexander	Joe_Herr
SenAlexander	Judyjcprov47
SenAlexander	LSURay
SenAlexander	Brithefirst
SenAlexander	jabbadrumz
SenAlexander	WSMVHollyT
SenAlexander	jeffjowdy
SenAlexander	byeagle37
SenAlexander	morgchops
SenAlexander	swogden10
SenAlexander	dempolitico
SenAlexander	JRPabcDC
SenAlexander	TNHistoryDay
SenAlexander	happycats1000
SenAlexander	RepTrentFranks
SenAlexander	AAR_FreightRail
SenAlexander	1daymsfrye
SenAlexander	Elle_M126
SenAlexander	grumpy_moore
SenAlexander	UTAnimalScience
SenAlexander	AMGCardiology
SenAlexander	adambair89
SenAlexander	IntoLightWalk
SenAlexander	14HoosierFan
SenAlexander	FiscalFuture
SenAlexander	MegaWattQueen
SenAlexander	ChrisMustain
SenAlexander	courtneysberg
SenAlexander	jeffwood2001
SenAlexander	AZonaGal
SenAlexander	RealHoustonActi
SenAlexander	joeyo4495
SenAlexander	kmajohansson
SenAlexander	StandWithMickey
SenAlexander	WhispersBedard
SenAlexander	1twistedjew
SenAlexander	mistersirles
SenAlexander	edgarmakinnon
SenAlexander	ma161983
SenAlexander	nandaUganda
SenAlexander	mpazzani
SenAlexander	blab57
SenAlexander	DoGoodforOthers
SenAlexander	tanya_916
SenAlexander	kimmiedawnsmith
SenAlexander	_TJThompson
SenAlexander	OrrinHatch
SenAlexander	lollardy
SenAlexander	Jonathan_Black
SenAlexander	tweets_USCHI
SenAlexander	tweetybug66
SenAlexander	VaralloPR
SenAlexander	Alli_Rogers
SenAlexander	lknhokiecpa
SenAlexander	wbrianray
SenAlexander	iAMravenclaw
SenAlexander	dcumbersome
SenAlexander	AGENTEBUDDY
SenAlexander	chinagoldiva
SenAlexander	taospinyonpine
SenAlexander	babypagesdotorg
SenAlexander	AEIgovernment
SenAlexander	tpusic
SenAlexander	Tw1tterr
SenAlexander	MLFA
SenAlexander	carries1981
SenAlexander	DoubleH820
SenAlexander	annettebunch
SenAlexander	NewRedBlue
SenAlexander	EarthEnergyTrus
SenAlexander	lexonex
SenAlexander	Hanna_WI
SenAlexander	jsb1980
SenAlexander	rwcrampton
SenAlexander	RepFredUpton
SenAlexander	MiningFan
SenAlexander	NCLAdvocacy
SenAlexander	MarkCSpin
SenAlexander	Bama_Girl56
SenAlexander	maeasterday
SenAlexander	Chris_Halasz
SenAlexander	hollybmartin
SenAlexander	lkimmons
SenAlexander	343434net60
SenAlexander	dysmans
SenAlexander	skeeter10
SenAlexander	DMWSPP
SenAlexander	ProtectivePkg
SenAlexander	EricaRPerry
SenAlexander	robwdougherty
SenAlexander	tink38570
SenAlexander	c_xasper
SenAlexander	kimberlywheart
SenAlexander	BelieveToday
SenAlexander	InhofePress
SenAlexander	DouglasJBooth
SenAlexander	onmessageinc
SenAlexander	CongTweet
SenAlexander	drkmagneto
SenAlexander	InPipe_NClay
SenAlexander	mobilewebgroup
SenAlexander	CBSEveningNews
SenAlexander	taxreformer
SenAlexander	ThomasRoache
SenAlexander	RyanBoehm
SenAlexander	natethebankdogg
SenAlexander	bethanylmarcum
SenAlexander	AppVoices
SenAlexander	SpecialBitter
SenAlexander	Blue5A91
SenAlexander	Jfgurliaccio
SenAlexander	Marine_Tweeter
SenAlexander	wdroverjr
SenAlexander	Golfallday
SenAlexander	vmalisenby
SenAlexander	anauenburg
SenAlexander	davidmcguire
SenAlexander	kbrown44
SenAlexander	OldDirtyMoney
SenAlexander	aleajoh
SenAlexander	Dave_Parkerson
SenAlexander	JeffSadosky
SenAlexander	serenitykitkat
SenAlexander	anchteaparty
SenAlexander	georgiadru
SenAlexander	NC_HC
SenAlexander	cdejean
SenAlexander	danieljweed
SenAlexander	KeelyVelani
SenAlexander	DarrenGoode
SenAlexander	katiejhowell
SenAlexander	caseychambliss
SenAlexander	susantodt
SenAlexander	MsKayla1025
SenAlexander	StephaniePenn
SenAlexander	AmyinMaine
SenAlexander	Brandon_Alley
SenAlexander	braggve
SenAlexander	TARDEC_PAO
SenAlexander	jeffFRCPress
SenAlexander	Todd_Zwillich
SenAlexander	AakashRaut
SenAlexander	justicearena
SenAlexander	GOPolitical_Ops
SenAlexander	Bandecchi
SenAlexander	DLGrant90
SenAlexander	bizzgov
SenAlexander	Hedrick
SenAlexander	drmoore
SenAlexander	kovachbob
SenAlexander	jeffalfrd
SenAlexander	RonaldReaganite
SenAlexander	JSteenholdt
SenAlexander	Lueds35
SenAlexander	ArisatoianIntel
SenAlexander	Remy_D
SenAlexander	TULANECR
SenAlexander	jacquibassocpa
SenAlexander	HTMFoundation
SenAlexander	nolyNC9
SenAlexander	dsamuelsohn
SenAlexander	CMStull
SenAlexander	melliebelle44
SenAlexander	Amaryllis_Bella
SenAlexander	exportobama
SenAlexander	teddisque
SenAlexander	micahejohnson
SenAlexander	HeardontheHill
SenAlexander	ThrowoutObama
SenAlexander	teachtennessee
SenAlexander	EduCounsel
SenAlexander	Hurrlock
SenAlexander	senatorlugar
SenAlexander	FarmPolicy
SenAlexander	DigitalArtz
SenAlexander	USHorseman
SenAlexander	mrhaag89
SenAlexander	SocialBridging
SenAlexander	sctshnana
SenAlexander	mkraju
SenAlexander	Twin66
SenAlexander	1PatriciaMurphy
SenAlexander	Rushadthomas
SenAlexander	PLTWinc
SenAlexander	theymightbe
SenAlexander	JasonERidgeway
SenAlexander	JuddPDeere
SenAlexander	NicholasTRyan
SenAlexander	danhaney
SenAlexander	AlbertoKang
SenAlexander	traviswhall
SenAlexander	mynickas
SenAlexander	bradleycwhite
SenAlexander	gwbled
SenAlexander	warwaggon222
SenAlexander	JohnJanicekCPA
SenAlexander	MorPerfectUnion
SenAlexander	TN_Volfan
SenAlexander	cookevillewxguy
SenAlexander	johnsonhor
SenAlexander	letrise
SenAlexander	WJGBalderama
SenAlexander	okcfire
SenAlexander	RyanGuillen
SenAlexander	ArielMachadoo
SenAlexander	PammHoward
SenAlexander	cybersly
SenAlexander	amandochristum
SenAlexander	PhRMA
SenAlexander	jchadstovall
SenAlexander	Ctrocker1989
SenAlexander	rioadatx
SenAlexander	Rebeccalee24
SenAlexander	MattIKenney
SenAlexander	LeatherwoodTN
SenAlexander	ChuckGrassley
SenAlexander	anotherwagner
SenAlexander	TheLiberalLight
SenAlexander	messthem
SenAlexander	KnoxYRs
SenAlexander	CampaignCloudOS
SenAlexander	BudgetGOP
SenAlexander	NANKING1937
SenAlexander	berniebecker3
SenAlexander	ServiceMasterG
SenAlexander	sgiustino
SenAlexander	Bret_Baier
SenAlexander	MichaelHansen
SenAlexander	bubblegumkk
SenAlexander	lousfgiants
SenAlexander	PeteE
SenAlexander	LJ0hnson
SenAlexander	SoySorry
SenAlexander	JohnParkerShow
SenAlexander	raanderson
SenAlexander	EreztIsrael
SenAlexander	AliveHospice
SenAlexander	OptimisticExpat
SenAlexander	DDJTJ
SenAlexander	streamcongress
SenAlexander	saoliver1
SenAlexander	pattonboggs
SenAlexander	trevorfdane
SenAlexander	JasonBWhitman
SenAlexander	NACHC
SenAlexander	YIVoteD
SenAlexander	fioladc
SenAlexander	BrianHDarling
SenAlexander	Tracy_Hamm
SenAlexander	SenatorKirk
SenAlexander	AARPTN
SenAlexander	cqprofiles
SenAlexander	NKowalski
SenAlexander	globaleconomy00
SenAlexander	TellDC
SenAlexander	elwasson
SenAlexander	noellogo
SenAlexander	ScottHowellCo
SenAlexander	537EO
SenAlexander	Obama2point0
SenAlexander	Asmaremeron
SenAlexander	emilyprollcall
SenAlexander	jgreeleyjr
SenAlexander	RaltonEmory
SenAlexander	gvyse
SenAlexander	diplocourier
SenAlexander	jeffprince
SenAlexander	Palin_RRPP
SenAlexander	NCONTOMPASIS
SenAlexander	espoon149
SenAlexander	GarrettDHall
SenAlexander	Faciliesman612
SenAlexander	GScott17
SenAlexander	tamiatmcs
SenAlexander	GetFitAndTrim
SenAlexander	WSMVMatthewHilk
SenAlexander	donmanzullo
SenAlexander	TennLinda
SenAlexander	ChadRBaker
SenAlexander	sexxxy19
SenAlexander	groninca
SenAlexander	ArgoJournal
SenAlexander	jffrypeters
SenAlexander	TCDickens
SenAlexander	TrthSeeker
SenAlexander	jgraycnn
SenAlexander	wajobu
SenAlexander	JeremyElrod
SenAlexander	ReginaldSantos
SenAlexander	senatenj
SenAlexander	junerenner
SenAlexander	edgeofit
SenAlexander	ChrisTinaFoxx
SenAlexander	ToadonaWire
SenAlexander	gabrieldmay
SenAlexander	WIKKYTH
SenAlexander	thegeekcoder
SenAlexander	washawayfear
SenAlexander	pkilly
SenAlexander	AimeeJasmin
SenAlexander	ValleyCorridor
SenAlexander	phillipfritts
SenAlexander	JstJoan
SenAlexander	jguinn
SenAlexander	schnure
SenAlexander	Evanology08
SenAlexander	SenSantini
SenAlexander	cybersue25g
SenAlexander	OnTheReport
SenAlexander	jdcollins1st
SenAlexander	pastoranibal
SenAlexander	williambgreene
SenAlexander	DesJarlaisTN04
SenAlexander	BrandFarms
SenAlexander	4catsiluv
SenAlexander	nwease
SenAlexander	johnfokeefe
SenAlexander	masterpiggy5
SenAlexander	DrBob_Southlake
SenAlexander	brandon_tidwell
SenAlexander	Monstyle05
SenAlexander	WhatTheyTweet
SenAlexander	RepSenators
SenAlexander	militariapress
SenAlexander	bnaclimate
SenAlexander	carolflowery
SenAlexander	Tipper_Top
SenAlexander	Psyched55
SenAlexander	DBrandewie
SenAlexander	Blueridgebob
SenAlexander	Bullwinkle1105
SenAlexander	Race42012
SenAlexander	jtpinkston
SenAlexander	HarryJFriel
SenAlexander	eliothodges
SenAlexander	joecreed
SenAlexander	Don_OToole
SenAlexander	USAGOP
SenAlexander	Jonathanpluto
SenAlexander	dbrad4d
SenAlexander	makmakirby
SenAlexander	CapHillAttic
SenAlexander	Allison_Dembeck
SenAlexander	ArgusAirDaily
SenAlexander	XangoTwins
SenAlexander	WWFRAWISWAR
SenAlexander	CarloSanTer
SenAlexander	Guttenberg_News
SenAlexander	IPOMarketing
SenAlexander	jarkeborn
SenAlexander	ExtraBreze
SenAlexander	JKruesi
SenAlexander	RonPolitics
SenAlexander	NickHecker
SenAlexander	oguH_13
SenAlexander	Troymathis0502
SenAlexander	PceThruStrength
SenAlexander	adamcb1
SenAlexander	RepChuck
SenAlexander	TheSierraGroup
SenAlexander	THEunderthebed
SenAlexander	AliDCGossipGirl
SenAlexander	crumplecup
SenAlexander	HueyFischer
SenAlexander	IndustryTeams
SenAlexander	ksimsnewsNC9
SenAlexander	maddockr88
SenAlexander	INWG
SenAlexander	jmekayetigers
SenAlexander	thoughtsoplenty
SenAlexander	Imreadyareyou
SenAlexander	Nicols1
SenAlexander	KWOOD1973
SenAlexander	ShmuelFreeman
SenAlexander	TomRooney
SenAlexander	philly_bits
SenAlexander	LogCabinGOP
SenAlexander	nattie1214
SenAlexander	LongLiveVERA
SenAlexander	cordoevan
SenAlexander	jmfromtx2cal
SenAlexander	applesanoranges
SenAlexander	Aidojames
SenAlexander	JoeyKalmin
SenAlexander	LFRGary
SenAlexander	listailer
SenAlexander	chassisk
SenAlexander	OAndSAssociates
SenAlexander	JohnKingCNN
SenAlexander	SrvcHtArInc
SenAlexander	allison_huff
SenAlexander	pcdales9
SenAlexander	LinellGrundman
SenAlexander	amrecproject
SenAlexander	BluShadows
SenAlexander	republicanja
SenAlexander	ClimateVMonitor
SenAlexander	KenFro
SenAlexander	TMichaelGorham
SenAlexander	DD806
SenAlexander	nfolson
SenAlexander	DChillrat
SenAlexander	AdrienneLee
SenAlexander	TheAisleNews
SenAlexander	NumbersUSA
SenAlexander	TIPPYBUNZ
SenAlexander	RobRolfeJr
SenAlexander	PecosRoyBean
SenAlexander	BeccaBL2
SenAlexander	JonRFisher
SenAlexander	apiahf
SenAlexander	NASDANEWS
SenAlexander	TheDarkCabal
SenAlexander	stewdent
SenAlexander	iiixmaryjanex13
SenAlexander	ryebrat
SenAlexander	2FP
SenAlexander	Gabby_Hoffman
SenAlexander	megbolton
SenAlexander	RonnieReef
SenAlexander	HallStyle
SenAlexander	SomeMusings
SenAlexander	BreadMandy
SenAlexander	frankmunger
SenAlexander	Pedroamartinez
SenAlexander	bquarant
SenAlexander	Afterseven
SenAlexander	jmkirchner
SenAlexander	g_vanmeter
SenAlexander	517717
SenAlexander	retirenavy1294
SenAlexander	sources1say
SenAlexander	RJCHQ
SenAlexander	joe_majesty
SenAlexander	conserves4boobs
SenAlexander	Michael_Schm1dt
SenAlexander	meetthe112th
SenAlexander	Joyce_Lynette
SenAlexander	PoliticalGraft
SenAlexander	ChrisMoraIV
SenAlexander	max_fh
SenAlexander	akalionrule
SenAlexander	BrianCRuss
SenAlexander	N2TXT
SenAlexander	GVogelRosen
SenAlexander	JanMLehnert
SenAlexander	dkevinmorris
SenAlexander	ShellyWymer
SenAlexander	PEOPLEgovernUSA
SenAlexander	BabsAnn53
SenAlexander	namwoBnairB
SenAlexander	capcumd
SenAlexander	breal122
SenAlexander	MichaelJenkins7
SenAlexander	MichaelSekora
SenAlexander	bernardparino
SenAlexander	treystvns
SenAlexander	NewSTARTtweety
SenAlexander	woodsak
SenAlexander	LobbyIt
SenAlexander	AJKauf7
SenAlexander	TheDaneMadsen
SenAlexander	JonesRE
SenAlexander	TamueKerien
SenAlexander	TVWilson
SenAlexander	BukowskiReport
SenAlexander	BAWNDE
SenAlexander	ScottDismuke
SenAlexander	brybarry
SenAlexander	RLeannSmith
SenAlexander	ArmyPEOEIS
SenAlexander	bjones9002
SenAlexander	KDDiana
SenAlexander	odysseanlabs
SenAlexander	MS17610
SenAlexander	Info_Babe
SenAlexander	IshYimini
SenAlexander	yonkersinsider
SenAlexander	elizabeth_wiley
SenAlexander	KevinRitz
SenAlexander	KEVINWW1973
SenAlexander	chipster1999
SenAlexander	RyanForrest44
SenAlexander	Ironfist_
SenAlexander	skt_alberto
SenAlexander	izzysroses
SenAlexander	naiknoxville
SenAlexander	mbr865
SenAlexander	Eclclie3D
SenAlexander	pcam
SenAlexander	storedenergy
SenAlexander	eastbay_oracle
SenAlexander	sticks2222
SenAlexander	carigervin
SenAlexander	EdelmanTechDC
SenAlexander	kurleycc
SenAlexander	KyleKizzier_DC
SenAlexander	Rize_Inc
SenAlexander	luisgallego45us
SenAlexander	copperpenny222
SenAlexander	SenatorHansbury
SenAlexander	DavidADawson
SenAlexander	OldTownTree
SenAlexander	redwavecomms
SenAlexander	Jspie33002
SenAlexander	Aesculf
SenAlexander	RCatSmokiesPark
SenAlexander	mkglaw
SenAlexander	Monarch_CMS
SenAlexander	NicoleWoodroffe
SenAlexander	libertyspot
SenAlexander	jbgatlin
SenAlexander	cmstombach
SenAlexander	tnshy
SenAlexander	tertho1970
SenAlexander	rcameronb
SenAlexander	ProudlyWeHailed
SenAlexander	dyoshida23
SenAlexander	TanyaPMorrison
SenAlexander	jcossrealtor
SenAlexander	sconniejennie
SenAlexander	VinMittal
SenAlexander	ccearnest
SenAlexander	arborist43
SenAlexander	bobwaycott
SenAlexander	chfund
SenAlexander	JackWitty
SenAlexander	rickyshelton
SenAlexander	graveytrain
SenAlexander	RaoTuthika
SenAlexander	JeanCBauer
SenAlexander	stzlyee
SenAlexander	TeaBagga
SenAlexander	mdr437
SenAlexander	NACDS
SenAlexander	thempmgroup
SenAlexander	KBfromTN
SenAlexander	rediscovereast
SenAlexander	nataliesimpson3
SenAlexander	bamapachyderm
SenAlexander	campusrape
SenAlexander	TomEmala
SenAlexander	paintballborg
SenAlexander	LobbyistLooby
SenAlexander	TNcitizen
SenAlexander	mikehoose
SenAlexander	gorockytop101
SenAlexander	law4all1974
SenAlexander	msmama33
SenAlexander	coyotered9
SenAlexander	Prescigno
SenAlexander	NakedRepublican
SenAlexander	ConservativesNt
SenAlexander	mgleischman
SenAlexander	stlgad
SenAlexander	mandafinch
SenAlexander	SenatorSteve314
SenAlexander	aadower
SenAlexander	KimKimbrough
SenAlexander	toddbaustert
SenAlexander	Ed_Franulovic
SenAlexander	Jphop
SenAlexander	CorpofDiscovery
SenAlexander	Politigery
SenAlexander	JoanieGentian
SenAlexander	jmhawkes
SenAlexander	Kleinheider
SenAlexander	iConstituent
SenAlexander	rhuntsinge
SenAlexander	CA_MAK
SenAlexander	ideal54
SenAlexander	ACUConservative
SenAlexander	Nicotera
SenAlexander	TNBorderPatrol
SenAlexander	lmengelkamp
SenAlexander	gentrycollins
SenAlexander	DolphinCowknee
SenAlexander	CamDay88
SenAlexander	WeTheAlliance
SenAlexander	Bellaroma10
SenAlexander	billtothehill
SenAlexander	Shoul5aolcom
SenAlexander	bobochapman
SenAlexander	brandywilliams
SenAlexander	vamusicmom
SenAlexander	LillyPad
SenAlexander	_dontcallmesir
SenAlexander	nenaabosi
SenAlexander	SkyAmmann
SenAlexander	lauralchambers
SenAlexander	msbs05
SenAlexander	EMBonfigli
SenAlexander	alawayiasaba
SenAlexander	ThoughtsFurPaws
SenAlexander	IrritablePundit
SenAlexander	4luvofgov
SenAlexander	WesleyGoodman
SenAlexander	SuzanneTate
SenAlexander	AmyKremer
SenAlexander	MichaelMcHughUH
SenAlexander	ShmielG
SenAlexander	ElectionMarkets
SenAlexander	jrossman12
SenAlexander	BiGSr
SenAlexander	generationOn
SenAlexander	chartwellgrp
SenAlexander	IAFF2498
SenAlexander	Golfer904
SenAlexander	SenPatRoberts
SenAlexander	KyleRains
SenAlexander	JonathanBryant
SenAlexander	ElectionAlert
SenAlexander	keiannea122387
SenAlexander	SmackDabMedia
SenAlexander	Joshua_Greer
SenAlexander	AFuturesProject
SenAlexander	govcalls
SenAlexander	OFSFilm
SenAlexander	steelewatch
SenAlexander	frankybean
SenAlexander	WZTVJohnDunn
SenAlexander	George_Jackson
SenAlexander	BracewellinDC
SenAlexander	RTsolideogloria
SenAlexander	ryantheconnolly
SenAlexander	InstituteForEdu
SenAlexander	jtkessler77
SenAlexander	CoryHigdon
SenAlexander	Sikvenum
SenAlexander	COMPUTERGENIUZ
SenAlexander	mjohnbollinger
SenAlexander	InviteTheLight
SenAlexander	StephenFall
SenAlexander	SenJohnBarrasso
SenAlexander	MONTANAinAZ
SenAlexander	fsgoldstein
SenAlexander	dmonteleone
SenAlexander	maelonsdale
SenAlexander	jgregjohnson
SenAlexander	clhmmh
SenAlexander	NETWORKLobby
SenAlexander	CelticRuss
SenAlexander	scott_wilson_
SenAlexander	4Kanika
SenAlexander	AnotherAudit
SenAlexander	kathy2trips
SenAlexander	ericwyse
SenAlexander	etwesley
SenAlexander	HthrAlxndr
SenAlexander	cdrew14
SenAlexander	JohnnyLou
SenAlexander	castor_t
SenAlexander	clinton_smith
SenAlexander	trivalleytax
SenAlexander	LegalFieldKat
SenAlexander	Heidiph
SenAlexander	FrankScaturro
SenAlexander	FTNSTom_Matt
SenAlexander	Arklite75
SenAlexander	CQFriel
SenAlexander	ChuckDTrashaway
SenAlexander	Frank38103
SenAlexander	BitchyBitchie
SenAlexander	Palupiloropanas
SenAlexander	politicaltidbid
SenAlexander	firmlystanding
SenAlexander	mobile4politics
SenAlexander	lavolponce
SenAlexander	sr_pastor_bob
SenAlexander	DonaldSmithTN
SenAlexander	katherineDavisH
SenAlexander	R8YourSenator
SenAlexander	parukfaisal
SenAlexander	score4schools
SenAlexander	JoshSpencer
SenAlexander	mts1888
SenAlexander	ralestablished
SenAlexander	SharronAngleUSA
SenAlexander	tml42181
SenAlexander	t4e1228
SenAlexander	nickzulovich
SenAlexander	bucmitch
SenAlexander	whorunsgov
SenAlexander	JobsNextExit
SenAlexander	JFHammett
SenAlexander	stevenacurtis
SenAlexander	BlueEyeSystems
SenAlexander	RepKBrooks
SenAlexander	meganbeausang
SenAlexander	yid_World
SenAlexander	suzbottorff
SenAlexander	onemouth1world
SenAlexander	LoweFinney
SenAlexander	DrSpencerBaron
SenAlexander	tcali319
SenAlexander	WilliamPittman
SenAlexander	uprightvital
SenAlexander	peterdahlen
SenAlexander	VALWAYNEKNIGHT
SenAlexander	JimLogueNJ
SenAlexander	MullenRyan
SenAlexander	matthewwj
SenAlexander	Ole_Rebel
SenAlexander	PickMetofollow
SenAlexander	Mattimus_81
SenAlexander	HRLaw101
SenAlexander	gofba
SenAlexander	SHannitysHair
SenAlexander	john_gotts
SenAlexander	batch362
SenAlexander	demo1234567
SenAlexander	ImSoAnTiSoCiAl
SenAlexander	tnequality
SenAlexander	Bookshare
SenAlexander	darrindevault
SenAlexander	MrAnderson1968
SenAlexander	ASalamBarket
SenAlexander	asc_pastor_jim
SenAlexander	ahrferrier
SenAlexander	GNHarben
SenAlexander	tahDeetz
SenAlexander	PowersPatriot
SenAlexander	Merkinstein
SenAlexander	charlee823
SenAlexander	NateSmith
SenAlexander	KMartin971
SenAlexander	curtglenn2011
SenAlexander	drachelson
SenAlexander	CongressTopics
SenAlexander	PrezRace2012
SenAlexander	bariearcher
SenAlexander	JDavidWicker
[truncated: 499,293 more rows]
