# Supplementary material for: Quantifying Discrepancies in Opinion Spectra from Online and Offline Networks
Source: PLoS One. 2015 Apr 27;10(4):e0124722. doi: 10.1371/journal.pone.0124722 (PMC4411172; doi:10.1371/journal.pone.0124722)
Supplement: S6 Dataset — The format is the same with S3 Dataset. (TXT) [file pone.0124722.s006.txt]

ALEXANDER:TENNESS	4	2	1	1	2	1	1	2	2	2	1	2	2	2	2	2	1	1	1	2	1	1	1	1	2	1	1	1	2	2	1	1	2	1	1	1	1	1	1	1	2	1	1	1	1	2	1	1	1
BARASSO:WYOMING	1	1	1	2	1	1	1	2	2	2	2	2	2	2	2	2	1	1	1	2	1	1	1	1	2	1	1	1	2	1	2	2	2	1	2	2	1	1	1	1	1	1	1	1	1	1	1	1	1
BAYH:INDIANA	1	1	1	1	1	1	2	1	1	1	1	1	1	1	1	1	1	2	2	1	2	2	2	2	1	2	1	2	1	1	1	1	1	1	1	1	2	2	2	1	2	2	1	2	2	1	1	2	2
BEGICH:ALASKA	1	1	1	1	2	1	2	1	1	1	1	1	1	1	1	1	1	2	2	1	2	2	1	2	1	2	2	2	1	2	1	4	1	2	1	2	2	2	2	2	2	2	2	2	2	2	2	2	2
BENNETT:UTAH	1	1	1	1	1	1	1	2	2	2	2	2	2	2	2	2	1	1	1	2	1	1	1	1	2	1	1	1	2	2	2	1	2	1	1	1	1	1	1	1	1	1	1	1	1	2	1	1	1
BOXER:CALIFOR	1	1	1	1	2	1	2	1	1	1	1	1	1	1	1	1	1	2	2	1	2	2	2	2	1	2	2	2	2	2	1	1	1	2	1	1	2	2	2	2	2	2	2	2	2	2	2	2	2
BROWN:OHIO	4	4	4	4	4	1	2	1	1	1	1	1	1	1	4	1	1	2	2	1	2	2	2	2	1	2	2	2	1	2	1	1	1	2	1	2	2	2	2	2	2	2	2	2	2	2	2	2	2
BROWNBACK:KANSAS	2	2	2	2	1	1	1	2	2	2	2	2	2	2	2	2	1	1	1	2	1	1	1	1	2	1	1	1	2	2	2	2	2	1	1	1	1	1	1	1	1	1	1	2	1	2	1	1	1
BURR:NORTH_C	4	2	2	1	1	1	1	2	2	2	2	2	2	2	2	2	1	1	1	2	1	1	1	1	2	1	1	1	2	2	2	2	2	1	1	1	1	1	1	1	1	1	1	2	1	1	1	1	1
CANTWELL:WASHING	1	1	1	1	1	1	2	1	1	1	1	1	1	1	1	1	1	2	2	1	2	2	2	2	1	2	1	2	1	2	1	1	1	2	2	2	2	2	2	2	2	2	2	2	2	1	2	2	2
CARDIN:MARYLAN	1	1	1	1	2	1	2	1	1	1	1	1	1	1	1	1	1	2	2	1	2	2	2	2	1	2	2	2	1	2	1	1	1	2	1	2	2	2	2	2	2	2	2	2	2	2	2	2	2
CARPER:DELAWAR	1	1	1	1	2	1	2	1	1	1	1	1	1	1	1	1	1	2	2	1	2	2	1	2	2	2	2	2	1	2	1	1	1	1	2	2	2	2	2	2	2	2	2	2	2	2	2	2	2
CASEY:PENNSYL	1	1	1	1	2	1	2	1	1	1	1	1	1	1	1	1	1	2	2	1	2	2	2	2	1	1	2	2	1	2	1	1	1	1	2	2	2	2	2	2	2	2	2	2	2	2	2	2	2
CHAMBLISS:GEORGIA	4	2	2	2	1	1	1	2	2	2	2	2	2	2	2	4	4	4	4	4	4	1	1	1	2	1	1	1	2	2	2	1	2	1	1	1	1	1	1	1	1	1	1	1	1	1	1	1	1
COBURN:OKLAHOM	2	2	2	2	1	1	1	2	2	2	2	2	2	2	2	2	1	1	1	2	1	1	1	1	2	1	1	1	2	2	2	2	2	1	1	1	1	1	1	1	1	1	1	1	1	1	1	1	1
COLLINS:MAINE	1	1	1	1	1	1	1	2	1	2	1	1	2	1	2	1	1	2	2	1	2	1	1	2	2	2	2	2	2	2	1	1	2	1	1	2	2	2	2	1	1	2	2	2	1	2	2	2	2
CONRAD:NORTH_D	1	4	1	1	2	1	2	1	1	1	1	1	1	1	1	1	1	2	2	1	2	2	2	2	1	2	2	2	1	2	1	1	1	2	2	2	2	2	2	2	2	2	2	2	2	2	1	2	2
CORKER:TENNESS	2	2	1	1	1	1	1	2	2	2	2	2	2	2	1	2	1	1	1	2	1	1	1	1	2	1	1	1	2	2	1	1	2	1	1	1	1	1	1	1	2	1	1	1	1	1	1	1	1
CORNYN:TEXAS	4	2	2	2	1	1	1	2	2	2	2	2	2	2	1	2	1	1	1	2	1	1	1	1	2	1	1	1	2	1	2	2	2	1	1	1	1	1	1	1	1	1	1	1	1	1	1	1	1
DEMINT:SOUTH_C	2	2	2	2	1	2	1	2	2	2	2	2	2	2	2	2	1	1	1	2	1	1	1	1	2	1	1	1	2	2	2	2	2	1	2	1	1	1	1	1	1	1	1	1	1	1	1	2	1
DODD:CONNECT	1	1	1	1	2	1	2	1	1	1	1	1	1	1	1	1	1	2	2	1	2	2	2	2	1	2	2	2	1	2	1	1	1	2	1	2	2	2	2	2	2	2	2	2	2	2	2	2	2
DORGAN:NORTH_D	1	1	1	1	1	1	2	1	1	1	1	1	1	1	1	1	1	2	2	1	2	2	2	2	1	2	2	2	2	2	1	1	1	1	1	2	2	2	2	2	2	2	2	2	2	2	1	2	2
DURBIN:ILLINOI	1	1	1	1	2	1	2	1	1	1	1	1	1	1	1	1	1	2	2	1	2	2	2	2	1	2	2	2	1	2	1	1	1	2	1	2	2	2	2	2	2	2	2	2	2	2	2	2	2
FEINGOLD:WISCONS	1	2	1	1	1	1	2	1	1	1	1	1	1	1	2	1	1	2	2	1	2	2	2	2	1	2	2	2	1	2	1	1	1	1	1	2	2	2	2	2	2	2	2	2	2	1	2	2	2
FEINSTEIN:CALIFOR	1	1	1	1	2	1	2	1	4	1	1	1	1	1	1	1	1	2	2	1	2	2	2	2	1	2	2	2	2	2	1	1	1	2	1	1	2	2	2	2	2	2	2	2	2	2	2	2	2
GRAHAM:SOUTH_C	4	1	2	2	1	1	1	2	2	2	2	2	2	2	1	2	1	1	1	2	1	1	1	1	2	1	1	1	2	2	2	1	2	1	1	1	1	1	1	1	1	1	1	2	1	1	1	1	1
GRASSLEY:IOWA	2	2	2	1	1	1	1	2	2	2	2	2	2	2	2	2	1	2	1	2	1	1	1	1	2	1	1	1	2	2	2	1	2	1	2	2	1	1	1	1	1	1	1	2	1	1	1	1	1
HAGAN:NORTH_C	1	1	1	1	2	1	2	1	1	1	1	1	1	1	1	1	1	2	2	1	2	2	2	2	1	2	2	2	1	2	1	1	1	1	1	2	2	2	2	2	2	2	2	2	2	2	2	2	2
HARKIN:IOWA	1	1	1	1	2	1	4	1	1	1	1	1	1	1	2	1	1	2	2	1	2	2	2	2	1	2	2	2	1	2	1	1	1	2	2	2	2	2	2	2	2	2	2	2	2	2	2	2	2
HATCH:UTAH	1	1	1	2	4	1	1	2	2	2	2	2	2	2	1	2	1	2	1	2	1	1	1	1	2	1	1	1	2	2	2	1	2	1	1	1	1	1	1	1	1	1	1	1	1	1	1	1	1
HUTCHISON:TEXAS	4	2	2	1	1	1	1	2	2	2	2	2	2	1	2	1	1	1	1	2	1	1	1	1	2	1	1	1	2	1	1	2	2	1	1	1	2	1	1	1	1	1	1	2	1	1	1	1	1
INHOFE:OKLAHOM	2	2	2	2	1	1	1	2	2	2	2	2	2	2	2	2	1	1	1	2	1	1	1	1	2	1	1	1	2	1	2	2	2	1	1	1	1	1	1	1	1	1	1	1	1	1	1	1	1
INOUYE:HAWAII	1	1	1	1	2	1	2	1	4	1	1	1	1	1	1	1	1	2	2	1	2	2	2	2	1	2	2	2	1	1	1	1	1	2	1	2	2	2	2	2	2	2	2	2	2	2	2	2	2
ISAKSON:GEORGIA	2	2	2	2	1	1	1	2	2	2	2	2	2	2	2	2	1	1	1	1	1	1	1	1	2	1	1	1	2	2	2	1	2	1	1	1	1	1	1	1	1	1	1	1	1	1	1	1	1
JOHANNS:NEBRASK	2	2	2	2	1	1	1	2	2	2	1	2	2	2	2	2	1	1	1	2	1	1	1	1	2	1	1	1	2	2	2	2	2	1	1	1	1	1	1	1	1	1	1	1	1	1	1	1	1
JOHNSON:SOUTH_D	1	1	1	1	2	1	2	1	1	1	1	1	1	1	1	1	1	2	2	1	2	2	2	2	1	2	2	2	1	2	1	1	1	1	2	2	2	2	2	2	2	2	2	2	2	2	2	2	2
KERRY_JOHN:MASSACH	1	1	1	1	2	1	2	1	1	1	1	1	1	1	1	1	1	2	2	1	2	2	2	2	1	2	2	2	1	2	1	1	1	2	2	2	2	2	2	2	2	2	2	2	2	2	2	2	2
KOHL:WISCONS	1	1	1	1	2	1	2	1	1	1	1	1	1	1	1	1	1	2	2	1	2	2	2	2	2	2	2	2	1	2	1	1	1	2	1	2	2	2	2	2	2	2	2	2	2	2	2	2	2
KYL:ARIZONA	4	2	2	2	2	1	1	2	2	2	2	2	2	2	2	2	1	1	1	2	1	1	1	1	2	1	1	1	2	2	2	1	2	1	2	1	1	1	1	1	1	1	1	1	1	1	1	1	1
LEAHY:VERMONT	1	1	1	1	2	1	2	1	1	1	1	1	1	1	1	1	1	2	2	1	2	2	2	2	1	2	2	2	1	2	1	1	1	2	1	2	2	2	2	2	2	2	2	2	2	2	2	2	2
LINCOLN:ARKANSA	1	1	1	1	1	1	2	1	1	1	1	1	1	1	1	1	1	2	2	1	2	2	2	2	1	2	2	2	1	2	1	1	1	2	1	2	2	2	2	2	2	2	2	2	2	2	2	2	2
MCCAIN:ARIZONA	2	2	2	1	1	1	1	2	2	2	2	2	2	2	2	2	1	1	1	2	1	1	1	1	2	1	2	1	2	2	2	1	2	1	1	1	1	1	1	1	1	1	1	1	1	1	1	1	1
MCCASKILL:MISSOUR	1	1	1	1	2	1	2	1	1	1	1	1	1	1	1	2	1	2	2	1	2	2	1	2	1	2	1	2	1	2	1	1	1	1	1	2	2	2	2	1	2	2	2	2	2	1	2	2	2
MCCONNELL:KENTUCK	4	2	2	1	1	1	1	2	2	2	2	2	2	2	2	2	1	1	1	2	1	1	1	1	2	1	1	1	2	2	2	2	2	1	2	1	1	1	1	1	1	1	1	1	1	2	1	1	1
MERKLEY:OREGON	1	1	1	1	2	1	2	1	1	1	1	1	1	1	1	1	1	2	2	1	2	2	2	2	1	2	2	2	1	2	1	1	1	2	2	2	2	2	2	2	2	2	2	2	2	2	2	2	2
MIKULSKI:MARYLAN	1	1	1	1	2	1	2	1	1	1	1	1	1	1	1	1	1	2	2	1	2	2	2	2	1	2	2	2	1	2	1	1	1	2	1	2	2	2	2	2	2	2	2	2	2	2	2	2	2
MURKOWSKI:ALASKA	1	1	1	1	1	1	1	2	2	2	1	2	1	1	2	2	1	2	2	1	2	1	1	2	2	2	1	2	2	2	1	1	2	1	1	2	2	1	1	1	1	1	1	1	1	2	1	1	1
MURRAY:WASHING	1	1	1	1	2	1	2	1	1	1	1	1	1	1	1	1	1	2	2	1	2	2	2	2	1	2	2	2	1	2	1	1	1	2	1	2	2	2	2	2	2	2	2	2	2	2	2	2	2
NELSON:FLORIDA	1	1	1	1	2	1	2	1	1	1	1	1	1	1	1	1	1	2	2	1	2	2	2	2	1	2	2	2	1	1	1	1	1	2	1	2	2	2	2	2	2	2	2	2	2	2	2	2	2
NELSON_BEN:NEBRASK	1	1	1	1	1	1	2	2	1	1	1	1	1	1	1	1	1	2	1	2	1	1	1	2	2	1	1	2	1	2	1	1	1	2	1	1	2	2	2	1	2	2	1	2	2	2	1	2	2
REID:NEVADA	1	1	1	1	2	1	2	1	1	1	1	1	1	1	1	1	1	2	2	1	2	2	2	2	1	2	2	2	1	1	1	1	1	2	1	1	2	2	2	2	2	2	2	2	2	2	2	2	2
ROBERTS:KANSAS	4	1	2	2	1	1	1	2	2	2	2	2	2	2	2	2	1	1	1	2	1	1	1	1	2	1	1	1	2	2	2	2	2	1	1	1	1	1	1	1	1	1	1	1	1	2	1	1	1
SANDERS:VERMONT	1	1	1	1	1	1	2	1	1	1	1	1	1	1	2	1	1	2	2	1	2	2	2	2	1	2	2	2	1	2	1	1	1	2	1	2	2	2	2	2	2	2	2	2	2	2	2	2	2
SCHUMER:NEW_YOR	1	1	1	1	2	1	2	1	1	1	1	1	1	1	1	1	1	2	2	1	2	2	2	2	1	2	2	2	1	2	1	1	1	2	1	2	2	2	2	2	2	2	2	2	2	2	2	2	2
SESSIONS:ALABAMA	2	2	2	2	1	1	1	2	2	2	2	2	2	2	2	2	1	1	1	2	1	1	1	1	2	1	1	1	2	2	2	1	2	1	2	2	1	1	1	1	1	1	1	1	1	1	1	1	1
SHAHEEN:NEW_HAM	1	1	1	1	1	1	2	1	1	1	1	1	1	1	1	1	1	2	2	1	2	2	2	2	1	2	2	2	1	2	1	1	1	2	1	2	2	2	2	2	2	2	2	2	2	2	2	2	2
SNOWE:MAINE	1	1	1	1	2	1	2	1	1	1	1	1	2	1	1	2	1	2	2	1	2	1	1	2	2	2	2	2	1	2	1	1	2	1	1	2	2	2	2	1	1	2	2	2	1	1	2	2	2
SPECTER:PENNSYL	4	2	1	1	1	1	1	2	2	2	1	1	1	1	2	1	1	2	2	1	2	1	1	2	2	2	2	2	1	2	1	1	1	1	1	1	2	2	2	1	2	1	1	2	1	2	1	1	1
TESTER:MONTANA	1	1	1	1	4	1	2	1	1	1	1	1	1	1	1	1	1	2	2	1	2	2	2	2	1	2	2	2	1	2	1	1	1	2	1	2	2	2	2	2	2	2	2	2	2	2	2	2	2
THUNE:SOUTH_D	2	2	2	2	1	1	1	2	2	2	2	2	2	2	2	2	1	1	1	2	1	1	1	1	2	1	1	1	2	2	2	2	2	1	1	1	1	1	1	1	1	1	1	1	1	1	1	1	1
UDALL:COLORAD	1	1	1	1	2	1	2	1	1	1	1	1	1	1	1	1	1	2	2	1	2	2	2	2	1	2	2	2	1	1	1	1	1	1	2	2	2	2	2	2	2	2	2	2	2	2	2	2	2
UDALL:NEW_MEX	1	1	1	1	2	1	2	1	1	1	1	1	1	1	1	1	1	2	2	1	2	2	2	2	1	2	2	2	1	1	1	1	1	2	2	2	2	2	2	2	2	2	2	2	2	2	2	2	2
VITTER:LOUISIA	4	2	2	2	1	2	1	2	2	2	2	2	2	2	2	2	1	1	1	1	1	1	1	1	2	1	1	1	2	2	2	2	2	2	1	1	1	1	1	1	1	1	1	2	1	1	1	1	1
VOINOVICH:OHIO	4	1	1	1	2	1	1	2	2	2	1	2	1	2	1	2	1	1	1	1	1	1	1	1	2	1	2	2	2	2	2	1	2	2	2	1	2	2	1	1	1	2	4	4	1	1	1	2	2
WARNER:VIRGINI	1	1	1	1	2	1	2	1	1	1	1	1	1	1	1	1	1	2	2	1	2	2	2	2	1	2	2	2	2	2	1	1	1	2	2	1	2	2	2	2	2	2	2	2	2	2	2	2	2
WICKER:MISSISS	1	1	1	1	1	1	1	2	2	2	2	2	2	2	2	2	1	1	1	2	1	1	1	1	2	1	1	1	2	2	2	2	2	1	1	1	1	1	1	1	1	1	1	1	1	2	1	1	1
WYDEN:OREGON	1	1	1	1	1	1	2	1	1	1	1	1	1	1	4	1	1	2	2	1	2	2	2	2	1	2	2	2	1	2	1	1	1	2	2	2	2	2	2	2	2	2	2	2	2	2	2	2	2
[truncated: 648 more columns]
